# Supplementary material for: Timing of Gestational Weight Gain on Fetal Growth and Infant Size at Birth in Vietnam
Source: PLoS One. 2017 Jan 23;12(1):e0170192. doi: 10.1371/journal.pone.0170192 (PMC5256875; doi:10.1371/journal.pone.0170192)
Supplement: S1 File — (XLSX) [file pone.0170192.s001.xlsx]

## Sheet: Variable definitions
Var #	Variable name	Label
1	head1	head circumference at the first ultrasound
2	bipa1	bipa at the first ultrasound
3	abdomen1	abdomen circumference at the first ultrasound
4	femur1	femur length at the first ultrasound
5	head2	head circumference at the second ultrasound
6	bipa2	bipa at the second ultrasound
7	abdomen2	abdomen circumference at the second ultrasound
8	femur2	femur length at the second ultrasound
9	head3	head circumference at the third ultrasound
10	bipa3	bipa at the third ultrasound
11	abdomen3	abdomen circumference at the third ultrasound
12	femur3	femur length at the third ultrasound
13	D26	D26 Sex of child
14	bmi	BMI,Kg/m^2
15	BWkg	Mean Offspring Birthweight,kg
16	age	Age
17	BD17	BD17 What is your ethnicity?
18	BD110	BD110 What is your main occupation?
19	grp
20	D14	D14 Mother's weight before giving birth
21	corrected_ga	gestational age
22	time	time (first prenatal visit date-baseline survey date
23	weight	maternal weight
24	Height	maternal height
25	gwg	gestational weight gain
26	MUACcm	MUAC in cm
27	tsk
28	Subcapular
29	Calf
30	TSKcm
31	MUACmm
32	MM4
33	MF4cm
34	education
35	Lengthsai
36	Crumpsai
37	Headsai
38	MUACsai
39	abdomensai
40	hipsai
41	Length
42	Crump
43	Head
44	muac
45	abdomen
46	hip
47	sesqu

## Sheet: Dataset
head1	bipa1	abdomen1	femur1	head2	bipa2	abdomen2	femur2	head3	bipa3	abdomen3	femur3	D26	bmi	BWkg	age	BD17	BD110	grp	D14	corrected_ga	time	weight	Height	gwg	MUACcm	tsk	Subcapular	Calf	TSKcm	MUACmm	MM4	MF4cm	education	Lengthsai	Crumpsai	Headsai	MUACsai	abdomensai	hipsai	Length	Crump	Head	muac	abdomen	hip	sesqu
299	83.5	296.73	61	221	67	202.5	47					2	16.1104	3.3	21	8	1	2	48	41.8571	365	36.2	149.9	11.8	19.6	6.75	9	27	0.675	196	17.8287	6.25733	1	0	0	0	0	0	0	50.5	34.5	32	10.5	33.5	28.3	5
167	45	144	30									2	16.2442	3
316	84	263.76	60.5	129	36	97	21					2	19.7371	2.5	25	1	4	3	52	40	309	42.65	147	9.35	23.5	12.25	12	32.5	1.225	235	24.2532	13.2158	1	0	0	0	0	0	0	47	32	31	10	30	27	5
275.5	75	245.705	61									2	20.5498
303	86	318.71	70									1	24.326	2.75	20	1	1	3		38.8571	183	53.5	148.3		28	22.25	24.25	35	2.225	280	28.6566	27.2638	0	0	0	0	0	0	0	48.3	27.5	29.5	9.7	23.5	25.5	5
305.5	86	301.44	64	245.5	62	207.5	48.5					2	22.0542		23	8	1	2	70	41.7143	248	56.6	160.2	13.4	27	20	13	31	2	270	27.6814	23.86	0							50						4
317	91.5	322.635	70	258.5	67	241	56.5					1	22.1682	3.6	26	1	1	3	65	36	217	53.5	155.35	11.5	27.55	20.5	22	31.25	2.05	275.5	28.9903	24.9398	1	0	0	0	0	0	0	50	33	50	12	34	32	3
	71	222.155	55	303.5	86.5	297.515	70					1	17.592		23	1	1	1	55	41.5714	148	44	158.15	11	23	12	12	30	1.2	230	22.9482	12.6696	2													3
302.5	87	306.15	70	242	65	202.5	50					1	18.1094		26	1	1	3	58	40.1429	336	41.1	150.65	16.9	24.1	16	8	30.5	1.6	241	22.4724	17.2704	0							50						4
324	86	301.44	70									2	17.2542	3.345	34	0	1	2	56	39.8571	85	39.55	151.4	16.45	22.25	6.25	6.5	29.25	0.625	222.5	26.2693	6.64648	0	0	0	0	0	0	0	50.1	32.8	32	11.3	33.5	29.5	3
101	28	86	15									2	20.1208	2.8	32	8	1	2	51	42	399	42.45	145.25	8.55	25.4	17	18.25	30.75	1.7	254	25.5449	19.3213	0	0	0	0	0	0	0	49.2	28.4	27.5	8.6	29.1	26.1	2
182	47	159	37.5									1	18.3201	3.3	27	8	1	3	50	39.5714	273	40.4	148.5	9.6	23	12.25	15.25	30.5	1.225	230	22.7083	12.9095	0													2
122	33	100	18.5									1	25.0751	2.7	22	8	1	1	62	37.2857	505	59.7	154.3	2.3	29.35	20.25	16	33	2.025	293.5	35.5867	26.4979	0	0	0	0	0	0	0	46.3	27.1	26.5	7.1	25.2	27	4
322.5	91.5	310.86	68									1	17.239		29	8	1	3	62	40	85	41.15	154.5	20.85	24	15.25	14	31.2	1.525	240	22.8855	16.4744	0							50						5
303	88	288.88	64.5	236.5	64	207.5	51					2	17.9677	3	20	1	1	1	60	39.8571	183	47.3	162.25	12.7	23	11.75	12.75	31.8	1.175	230	23.1891	12.4287	1	0	0	0	0	0	0	47	33	35	6	30	30	5
129	34.5	106	19									2	16.5795	3	25	8	1	3	53	39.5714	454	39.55	154.45	13.45	22	12	7	29	1.2	220	19.9654	12.0696	0	-1		1	0	0	0	50.5		31.5	12	33	30	5
287	84	277.89	65									2	19.45		25	8	1	2	56	39.1429	148	50.95	161.85	5.05	24.5	11.25	15	31.75	1.125	245	28.5029	12.7877	0													4
249.5	71	234.715	56	172	46	140	33.5					2	19.1209	2.5	25	8	1	3	59	31.4286	273	45.2	153.75	13.8	24.2	16.5	11.5	30.1	1.65	242	22.2996	17.8278	0	0	0	0	0	0	0	45.5	30	30.5	9.5	28	25	4
297	82.5	285.74	63									1	16.8002	2.7	31	8	1	3	48	39.4286	85	37.75	149.9	10.25	20.7	8.75	10.5	30	0.875	207	19.1602	8.45523	1			0	0	0		50	32	31	10	31	26	4
305	90	264.545	72	160.5	44.5	138	29.5					2	18.4779	3	23	8	1	2	58	38.2857	217	46.45	158.55	11.55	23	11.5	12.25	31	1.15	230	23.431	12.1868	0	0	0	0	0	0	0	49	31.5	29.3	10	33	28.1	3
311.5	91.5	305.365	70	256.5	70.5	221.37	53					1	17.9514		23	1	1	2	57	40.2857	248	42.05	153.05	14.95	23.6	10.5	10	31.75	1.05	236	26.3194	11.5245	0													5
122.5	35	116	20.5	282.5	77	269.255	58.5					2	19.5329	3.9
128.5	34	105	22.5	222.5	61.5	190	44	286.5	82	267.685	64	1	16.7891	2.65	21	8	1	2	54	39.2857	248	37.7	149.85	16.3	21.1	14	7	30	1.4	211	15.7153	13.2314	1	0	0	0	0	0	0	47.4	31	33.5	12.1	34.1	29.8	4
259.5	70.5	234.715	55	98.5	26.5	84.5	13.5					2	19.1219		29	8	1	2	52	39.4286	505	40.9	146.25	11.1	25.5	18.5	19.25	29.4	1.85	255	24.3707	20.9008	2							50						4
282	78	272.395	63									1	18.2379	2.895	26	8	3	3	55.5	39.1429	273	40.3	148.65	15.2	23.2	12.5	16	26.75	1.25	232	23.0801	13.2734	2							48.5	33	35	10	30	29	5
307	85.5	273.965	66									2	20.247	3.4	23	1	1	1	63	39.1429	124	51.8	159.95	11.2	27.5	11.25	13.25	32.25	1.125	275	39.2358	14.4752	0	0	0	0	0	0	0	50	34	34	11	32	34	5
226	62.5	198	44	139.5	36	108	21.5	289	82	285.74	66	1	18.4246		30	1	1	3	56	40.5714	217	41.4	149.9	14.6	22.5	12.25	12	29.25	1.225	225	21.2033	12.6033	0													5
267.5	75	250.415	61.5									1	18.564	3.125	21	8	8	1	53.5	38.7143	148	44.6	155	8.9	23.4	15.5	14.5	32.6	1.55	234	20.8465	16.249	1							52	33	31.5	10	32	28	5
311.5	85	299.87	66.5									1	17.7033		18	8	1	1	51	37.8571	85	41.55	153.2	9.45	21	11.5	18.25	31	1.15	210	17.5746	11.0368	1							51						5
121.5	32.5	101.5	16.5	268	75	232.36	54					2	18.9327	3	30	8	1	1	43	40	505	42.4	149.65	0.6	24.5	18	16.5	30	1.8	245	21.784	19.5066	0	0	0	0	0	0	0	50.3	33.2	33.3	9	27.5	25.7	2
271	77.5	251.985	57	201.5	51.5	170.5	40.5					2	18.8482	2.5	30	1	3	2	56	40.4286	217	42.55	150.25	13.45	23.2	10	10	31.25	1	232	25.5385	10.815	2	0	0	0	0	0	0	46	30	30	11	27	28	5
80	22	65	9									1	19.8462	3.2
209.5	57	177	39									2	17.1343	2.9	21	1	1	3	51	38.2857	161	42.1	156.75	8.9	22.9	12.5	7.75	30.8	1.25	229	22.1665	13.0859	0	0	0	0	0	0	0	48.5	30.3	30.1	9.5	32	27.2	2
128.5	37	106	21	286.5	81.5	240.995	62					1	19.5578	2.6	28	8	1	3	48.5	39.2857	371	43.8	149.65	4.7	24.9	15.25	16.25	31.5	1.525	249	25.7032	17.1606	0	-0.1		0	0.1	-0.3	0	45.75		29	11.45	31.15	28.3	3
276.5	79	240.995	57	94	27	80	12					1	19.8513	3.4	31	1	3	3	62	37.7143	371	49.15	157.35	12.85	24.25	18.75	21	33.45	1.875	242.5	20.3457	19.9746	2	0	0	0	0	0	0	47.6	33	33	11	31.4	28.5	5
89	25	74	12	275.5	77	244.92	59.5					1	17.5741	2.8	28	3	3	1	49	37.8571	350	39.7	150.3	9.3	21.4	14	17	30.8	1.4	214	16.5204	13.4414	1	0	0	0	0	0	0	48.2	32.6	32	9	32.3	26.7	5
193	52	170.5	37									2	19.8825	3	29	3	3	2	57	38.5714	407	46.3	152.6	10.7	24.35	11.5	12.25	31.75	1.15	243.5	27.7441	12.9631	2	0		0	0	0	0	31.5		30	10	31.5	30	5
127.5	36.5	105	20	285	79.5	314.785	58					1	21.6323	3.8	33	2	1	1	53.3	36.4286	525	47	147.4	6.3	26	18.25	23.25	33.7	1.825	260	26.2112	21.1105	0	0	0	0	1	0	0	50	35.5	33	12.5	33.5	32.5	2
93	26	74	13	280	79	277.105	59					2	21.2322	2.7	25	3	3	3	64	39.8571	370	49.8	153.15	14.2	27.25	23	21.75	31.1	2.3	272.5	25.4364	27.1849	2	0	0	0	0	0	0	46	30	30	8	26	26	5
247.5	70	206	51	305.5	87	309.29	68					2	20.0287	3.1	22	1	1	1	60	38.5714	138	48.15	155.05	11.85	24.6	16	15	33.5	1.6	246	24.0111	17.6704	0	0	0	0	0	0	0	48	33	32	11	34	30	4
312	85	319.495	65									2	19.7368	3.7	27	1	1	2	59	39.2857	98	45.75	152.25	13.25	25	15	16	31.9	1.5	250	26.2774	16.9838	0	0	0	0	0	0	0	51	36.2	32.2	11.5	32.9	29	1
297.5	82	311.645	70	162	44	136	34					2	19.9837	2.9	33	1	1	1	50	37.2857	281	41.9	144.8	8.1	24.5	18.25	16.75	31	1.825	245	21.5489	19.7417	0	0	0	0	0	0	0	50	30	30	10	32	29	4
186.5	54	162	32	312	90	276.32	58					2	17.0757	3.4	26	1	1	2	56	37.5714	189	43.55	159.7	12.45	20.8	9	8.75	29.85	0.9	208	19.2217	8.72415	0	0	0	0	0	0	0	50	37	34	11	32	31	4
251	67.5	207.24	49.5	177	50	142	33					2	18.5301	3	23	1	1	3	52	40.7143	497	46.2	157.9	5.8	24.25	13	17	32.5	1.3	242.5	25.8844	14.4359	0	0	0	0	0	0	0	50	34.5	31.5	11	33.5	31	2
104	32.5	84.5	15									2	18.3655	2.8	24	2	1	1	57	42.7143	407	45.5	157.4	11.5	24.2	11	13.25	31	1.1	242	27.7672	12.3602	0	0	0	0	0	0	0	48.2	33	32.2	10.1	29	28.5	3
296.5	87	277.105	67	233	65	195.5	43					2	19.1197	3.42	30	1	1	3	59.5	37	173	50.55	162.6	8.95	26	15.75	15	34	1.575	260	28.7939	18.5277	0	0	0	0	0	0	0	50.2	30.9	32.1	13	32.4	31	2
320	88	309.29	71	259	77.5	228	52					2	18.7267	3	32	3	1	2	51	39.5714	189	43.78	152.9	7.22	24	12.25	14	31.85	1.225	240	25.8379	13.522	0	0	0	0	0	0	0	44	31	30	10	32	29	2
226	67	173	38									2	22.5905	3.1	26	1	1	2	58	36.1429	234	51.1	150.4	6.9	26.3	19.5	18	32.4	1.95	263	25.9133	22.6575	0	0	0	0	0	0	0	48	31	32	11	34	33	2
296	84.5	287.31	67	226	66.5	204	44.5					2	18.9036		22	1	1	3	52	39.7143	252	42.25	149.5	9.75	23.55	14	8.25	29.75	1.4	235.5	22.7098	14.9464	0	0	0	0	0	0	0	40	30	29	10	32	30	1
176.5	50	147	31	273	78	247.275	57					1	18.7736	3.3	28	3	1	1	53	41.1429	234	41.4	148.5	11.6	24	15.25	15	31.5	1.525	240	22.8855	16.4744	0	0	0	0	0	0	0	47.5	31.5	32.2	11	34	30	4
288	77	251.2	53.5	167	46.5	145	29					1	17.1275	3.3	19	3	1	3	55	40.1429	561	43.3	159	11.7	21.5	8.25	9.5	30	0.825	215	21.9689	8.33446	1													3
74.5	21	66	9	258	74	219.015	53					2	18.2	3.7
143.5	41.5	118	22									2	17.2805	3.1	25	1	1	3	62	39	679	44.1	159.75	17.9	22.5	11	12	31.5	1.1	225	22.3814	11.4252	0	0	0	0	0	0	0	45	32.5	32	11	34.5	30	5
111.5	33	96.5	18	295	88	270.04	65					1	18.5738	3.495	20	1	8	3	71.5	38.2857	350	50.2	164.4	21.3	22	14.5	19.5	32	1.45	220	17.7355	14.2995	2							52.2	33	33.1	11	34.2	27.1	4
220.5	58.5	184.5	44	115	33	85	18					1	20.383	2.9	23	3	1	3	51	37.8571	234	47	151.85	4	25	17	15	34.5	1.7	250	24.2798	18.9813	0	0	0	0	0	0	0	46	34	31	10	33	30	3
328	85	334.41	67.5	180	50	168	33					1	19.9282	3.3	33	1	1	1		39.8571	561	46.65	153		24.5	14.75	12	30.5	1.475	245	24.9297	16.3609	0	0	0	0	0	0	0	51	31	33	11	29	30	1
304	88.5	303.01	66									2	18.1744		22	3	1	1	47	30.5714	173	38.9	146.3	8.1	20.5	12.5	16.75	29	1.25	205	15.3735	11.5859	0													1
267	74	230.79	53									2	20.7704	3.1	24	1	1	3	56	39.5714	139	45.25	147.6	10.75	22.5	10	17.25	32.8	1	225	23.3415	10.465	0	0	0	0	0	0	0	42	31	32	11	34	30	3
246	71	208	49									1	16.9765	2.8	19	1	1	3	57		350	38.35	150.3	18.65	20.5	9.25	13	29.5	0.925	205	18.1498	8.80958	0	0		0	0	0	0	43		30	10	31	29	3
121	36	102	15	284	79	288.88	61.5					1	17.3666	3.1	25	3	1	1	45	39.7143	350	37.4	146.75	7.6	22.1	7.25	11	29.5	0.725	221	24.7875	7.59863	0	0	0	0	0	0	0	45	32	31	11	32	30	3
232	68	234	52									2	17.6243	3.1	26	1	1	1	43	40	350	36.8	144.5	6.2	20.5	13	13.25	29.5	1.3	205	14.961	11.9984	1	0	0	0	0	0	0	45	32	31	11	34	30	4
151	41	112.5	23									2	19.9694	3.395	23	1	1	1	56	37.2857	370	46.35	152.35	9.65	25.25	16.35	16.25	27.35	1.635	252.5	25.718	18.5434	0	0	0	0	0	0	0	49.8	33.9	31.8	11	30	29	3
275.5	77	275.535	56									1	17.8586	2.9	32	1	1	1	55	40	97	43.6	156.25	11.4	22.6	10	12.5	30	1	226	23.6506	10.515	1	0	0	0	0	0	0	44	30	30.5	10	30	28	3
144	40	108	24	294.5	84	286.525	66					1	20.7897	2.6	25	1	1	2	50	38.5714	349	45.2	147.45	4.8	25.05	24.55	23.75	29.9	2.455	250.5	17.4427	26.0177	0	0	0	0	0	0	0	46	32	28	7	29	27	2
85	22.5	70.5	8.5									2	18.7585	1.46
165.5	48	125	28									1	17.9108	3.2
232.5	62	234.715	52	156	44.5	120.5	27.5					2	20.6893	2.8	32	1	1	3	68	35.5714	440	52.7	159.6	15.3	27.2	27	15	32	2.7	272	21.4071	30.9974	0	0	0	0	0	0	0	46	32	33	10.5	34	29	2
298	89	287.31	65									1	19.564	3.125	22	1	2	1	61	41.7143	97	47.55	155.9	13.45	24	16.5	11.25	35.25	1.65	240	21.697	17.6628	1	0	0	0	0	0	0	49.3	32	31.5	9.6	32	27.5	4
334	88.5	310.86	69									2	18.7318	2.8	27	1	1	3	49	38.7143	97	41.95	149.65	7.05	24.45	19.1	18.25	29.5	1.91	244.5	20.6097	20.486	1	0	0.1	0.1	0	0	0	47.1	32.45	32.45	9	31.2	27.5	3
121.5	31.5	105.5	21	281	74	250.415	65					1	18.7282	2.8	23	3	1	2	49	37.4286	280	41.3	148.5	7.7	22.5	13.25	16	29.4	1.325	225	20.2784	13.5281	0	0	0	0	0	0	0	46	30	30	9	31	28	3
284.5	78	277.105	57	200.5	59	169.5	39					1	20.4124	3.5	20	1	1	1	64	40	406	52.55	160.45	11.45	24.45	15.75	19.7	31.15	1.575	244.5	23.7887	17.3071	0	0	0	0	0	0	0	50	33.5	35	12.5	35.5	32	5
126	33	107	19									2	15.9106	2.7	23	1	1	2	53	38	678	37.66	153.85	15.34	20.95	10.25	8.25	28.05	1.025	209.5	18.5323	9.91213	0	0	0	0	0	0	0	49	28	29	9	26	25	1
296	86.5	282.6	70									2	19.1121		28	2	1	1	45	37.5714	73	36.9	138.95	8.1	23.55	17.6	18.5	27.25	1.76	235.5	19.3639	18.2924	0							50						3
86	23	61	9	275.5	79	238.64	60					1	17.8727	3	24	3	1	1	58	32.7143	370	47.05	162.25	10.95	23.65	15.35	11.7	31.5	1.535	236.5	21.7303	16.3017	0	0	0	0	0	0	0	50	32	30	11	31	29	1
	77	233.145	55									1	17.1589	3.1	31	1	3	2	54	38.8571	138	42.7	157.75	11.3	22.35	18.35	13.2	28.4	1.835	223.5	15.408	17.8629	1	0	0	0	0	0	0	45	32	32	11	34	30	5
244.5	69	221	47									1	18.9504	3.13	29	2	3	3	56.5	39.8571	172	40.95	147	15.55	23.15	17.25	17.55	31.9	1.725	231.5	18.538	17.631	2	0	0	0	0	0	0	49.7	32.7	33.4	11.2	28.8	32.7	2
285	80	244.92	57									1	17.8035	3.1	19	1	1	2	54.5	39.5714	138	43.8	156.85	10.7	22.5	15	10	30.25	1.5	225	18.6978	15.1088	0	0	0	0	0	0	0	48.5	34.5	32.5	9.5	33	31	2
106	27	83.5	15									2	23.4315	3	20	3	1	3	67	38.1429	678	59.2	158.95	7.8	27.1	24.25	17.25	37	2.425	271	23.7297	28.2425	0	0	0	0	0	0	0	44	31	31	10	33	30	3
183	53	150.5	34									1	19.4443	3	22	2	1	3	58	38.7143	371	49.25	159.15	8.75	23.5	13	15	33.2	1.3	235	23.5206	13.9483	1	0	0	0	0	0	0	50	31.5	30	11	31	28	2
308	90.5	303.795	65									2	22.7906	3.4	26	1	1	2	54.5	40.7143	98	51.45	150.25	3.05	27.8	22.75	16.75	33	2.275	278	27.4722	27.5596	0	0	0	0	0	0	0	47	33	33	13	33	31	2
306	89	273.965	66	249	69	207	49					1	20.8949	2.7	34	3	1	3	61	37.1429	440	50.2	155	10.8	25.75	21.35	20.75	32.45	2.135	257.5	22.3817	23.9099	0	0	0	0	0	0	0	48	32	35	9	26	29	4
269	74	216.66	55	181	50	155	34					2	17.077	3.1	23	1	1	3	54	37.8571	406	42.55	157.85	11.45	21.8	8.25	9	28.75	0.825	218	22.8794	8.45821	0	0	0	0	0	0	0	50	32	32	11	34	30	3
273	76.5	242.565	50									2	19.6297	3.2	22	2	1	3	52	39.8571	281	41.9	146.1	10.1	24.15	14.5	14.25	31.5	1.45	241.5	24.0766	15.8583	0	0	0	0	0	0	0	50	36	32	12	35	33	3
99	26	78	12	284	80	242.565	59					2	16.7089	3.2	20	2	1	1	63.2	39.7143	316	41.95	158.45	21.25	20.9	13	12.75	28	1.3	209	16.0195	12.2584	0	0	0	0	0	0	0	45	32	32	12	34.5	30.2	4
294	87.5	282.6	61.5									2	17.3802	2.8	20	1	6	2		34	525	37.2	146.3		22	14.25	15	30.2	1.425	220	17.9541	14.081	0	0	0	0	0	0	0	47	31	32	10.5	30.8	26.5	4
226	64	193	48	321.5	93	292.805	69					1	20.8144	2.5	28	0	1	2	68	32.4286	252	55.2	162.85	12.8	26	13.5	15	32	1.35	260	31.2023	16.1193	0	0	0	0	0	0	0	47	27	26	9	27	24	4
289	82	289.665	62									2	21.5946	3.5	25	1	1	2	58	39.1429	98	53.5	157.4	4.5	25.55	15.75	21.25	33.4	1.575	255.5	27.3014	18.1733	0	0	0	0	0	0	0	55	33	34	13	36	34	4
266	78	225.295	56	182.5	51	153	38					2	15.4113	2
264	75	237.07	55	187	52	153	33					2	19.1051	2.4	24	1	1	1	47	38.4286	233	39.15	143.15	7.85	24.4	17.5	15.5	28.6	1.75	244	21.9553	18.9459	0	0	0	0	0	0	0	40	31	26	8	28	26	3
237.5	64	215	47	294.5	81	286.525	64					2	19.3388	2.8	26	1	1	1	51	30.2857	349	37.85	139.9	13.15	23.45	16	10	30	1.6	234.5	20.5316	16.7504	0	0	0	0	0	0	0	45	29	30	9	30	28	1
95	26	80.5	12	269	74.5	241.78	55.5					1	20.8853	3.5	21	1	1	3	60	39.5714	496	47.4	150.65	12.6	25.45	20.95	21	31.1	2.095	254.5	21.8552	23.2135	0	0	-0.5	0	-0.5	0	0	50	33.25	34.5	13.25	36	33	3
280.5	81	255.91	60	211	58	193	38					1	18.4274	3.6	24	1	1	3		38.1429	188	48.6	162.4		22.5	13	12	29.65	1.3	225	20.5082	13.2983	1	0	-0.1	0	0	0	0	48	33.35	33.3	11.2	32	29.7	3
138	40	108	24	290	81.5	270.825	54	236.5	64	188.5	48	2	18.8274	3.9	22	1	1	1	62	37.2857	251	50.7	164.1	11.3	24.2	18	14.5	31.9	1.8	242	20.8908	19.2366	0	0	0	0	0	0	0	49	36	34.5	12	32	35	2
238.5	66	206	48.5									2	16.8309		21	1	1	1	54	40.5714	349	40.75	155.6	13.25	20.95	10.5	9.4	29.75	1.05	209.5	18.3112	10.1333	0							50						3
296	87.5	281.03	63									1	16.3334		32	1	1	2	55	38.7143	97	39.8	156.1	15.2	20.4	6	8	27.55	0.6	204	20.7964	5.8374	0							50						2
194	58	164	38	278	77	242.565	59					1	18.4952	3.6	22	7	1	1	56	39.4286	188	48.15	161.35	7.85	24.05	18	20.25	31.5	1.8	240.5	20.4496	19.1016	0	0	0	0	0	0	0	60	34	34	13	35	32	3
101	28	81	9									1	20.9802	3.2	29	1	1	3	54.5	39.1429	370	45.8	147.75	8.7	25.05	16.1	18.9	30.75	1.61	250.5	25.3299	18.1305	0	0	0	0	0	0	0	45	30	32	11	34	30	2
166.5	47	134	29									2	17.892	2.2	24	1	1	3	49	33	370	42.35	153.85	6.65	23.65	14	16.5	30	1.4	236.5	23.0156	15.0164	0	0	0	0	0	0	0	45	30	32	8.5	29	28	2
193	55	154	38	295	84.5	266.9	60					2	18.8897	3.5	28	1	1	3	59	38.7143	189	52.65	166.95	6.35	24.5	12.5	16	32.5	1.25	245	27.2047	14.0859	1	0	0	0	0	0	0	50	35.5	34.5	14	37.5	34	2
312.5	89	292.805	69.5									2	18.1974	2.7	35	3	1	1	48	39	98	40.4	149	7.6	22.2	18.5	16	30.5	1.85	222	14.8905	17.8483	0	0	0	0	0	0	0	48	30	30	10	32	27	1
264	75	244.92	54.5	195.5	54	180.5	41.5					2	17.6407	3	27	1	1	1	45	39.1429	468	34.65	140.15	10.35	21.45	9	9	27.65	0.9	214.5	21.1157	9.01665	0	0	0	0	0	0	0	49	30	30	9	31	29	2
305	81.5	295.945	64									2	19.4173	3.5	26	1	1	2	67	39.5714	188	46.05	154	20.95	23.35	11.25	11.35	29.95	1.125	233.5	24.7686	12.1409	1	0	0	0	0	0	0	51	32	35	12	36	32	2
286.5	78	274.75	57									1	17.2035	2.8	19	1	1	2	58	40.8571	138	47.95	166.95	10.05	22.05	10	7	31.1	1	220.5	21.9704	10.24	0	0	0	0	0	0	0	49	33	31.5	9.5	27	28	5
253.5	72	251.985	53									1	20.1324	4	36	1	1	1	59	48.1429	172	48.9	155.85	10.1	25.65	20.5	15.75	32.55	2.05	256.5	22.8901	22.9923	0	0	0	0	0.1	0	0	52	39	34	10.95	33	31	3
248	67	205.5	43	280	79	277.89	66	158	44	123	31	1	18.6981	2.9	29	7	1	1	56	39.4286	188	43.2	152	12.8	25.5	18	20.25	29.8	1.8	255	24.8649	20.4066	0	0	0	0	0	0	0	45	31	30	10	32	28	2
293	79	281.815	60									1	17.7031	3.4	24	1	1	2		39.2857	97	39.25	148.9		22.25	17.15	9.5	29.05	1.715	222.5	16.1453	16.7705	0	0	0	0	0	0	0	50	31	30.1	6	30	26	2
317	88	334.41	68									1	18.6947	3.2	31	1	1	1	50	37.1429	188	39.55	145.45	10.45	24.85	22.75	16.75	28	2.275	248.5	18.4618	24.204	0	0	0	0	0	0	0	48	31	32	10	33	29	3
263	71.5	239.425	53	83.5	25	66	9					1	20.5963	2.5	31	3	1	3	50	40.1429	440	45.45	148.55	4.55	27.2	20.25	8	32.15	2.025	272	28.0834	24.321	0	0	0	0	0	0	0	50	31.5	29	9	31.5	28.5	2
174.5	41	120	27									1	18.6047	2.3	21	3	1	1	58	38.4286	678	44.9	155.35	13.1	23.95	19.7	18.6	29.5	1.97	239.5	18.6247	20.5442	0	0	0	0	0	0	0	46	29	29	9	27.5	25	4
254	87	275.535	63.5									1	19.9404	3.4	28	1	4	3	60	39.4286	73	50	158.35	10	25.6	17.75	14	31	1.775	256	25.4316	20.2468	0	0	0	0	0	0	0	50	32	32	10	35	31	4
150	43	121	29	297	83	283.385	61.5					2	18.9533	3.2
270.5	79.5	267.685	61									1	19.1286	3.3	30	1	1	1	60	40.4286	97	47.15	157	12.85	25.05	19.25	17.5	29.2	1.925	250.5	22.2587	21.2017	0	0	0	0	0	0	0	49	34	33.5	10	28	24	3
248	66.5	211	47	337	90	328.13	66	163	56	138	32	2	23.1296	3.1	25	3	1	2	58	41.1429	524	52.25	150.3	5.75	27.05	23.75	19.75	32.5	2.375	270.5	24.0626	27.694	0	0	0	0	0	0	-0.2	49	33	32.2	11	29.3	27.1	2
311	89	271.61	62									2	22.5989		27	1	3	2	69	43.4286	97	53.7	154.15	15.3	27.5	26	19	32	2.6	275	23.2676	30.4434	2													5
286	79	278.675	64									1	20.4	2.4	18	1	1	3	56	37.5714	98	49.55	155.85	6.45	26	17.5	17.25	34	1.75	260	26.9757	20.3459	0	0.1	0.2	0.1	-0.1	-0.1	0	45.05	31.1	25.25	6.25	22.25	21.1	5
203	58	183.5	41.5									1	18.6448	3.2	19	1	1	3	55	34.7143	525	40.95	148.2	14.05	23	16.5	15.5	29.5	1.65	230	18.78	16.8378	0	0	0	0	0	0	0	50	33	32.5	12	34	30.5	1
287	79	264.545	59									1	19.8076	2.47	23	8	1	1	46	39.1429	98	40.25	142.55	5.75	23.45	19	12.5	28.35	1.9	234.5	17.8384	19.4437	0	0	0	0	0	0	0	46	31	30.5	9.5	31	24	1
201	56	173	39									1	21.7904	3.2	28	1	1	3	47	35.2857	525	44	142.1	3	23.2	13.75	21.25	31	1.375	232	21.8876	14.4659	0	0	0	0	0	0	0	50	33	33	10	32	30	2
295	87.5	282.6	68.5									1	16.3397	4.1
293	85	274.75	63									2	18.5402	2.6	20	1	1	2	49	38.5714	73	40.2	147.25	8.8	23.2	15	12	30.4	1.5	232	20.7198	15.6337	1	0	0	0	0	0	0	46	33	29.6	9	26.6	25.4	4
283	80.5	271.61	67									2	19.9487	2.6	25	3	1	2	65	39.8571	73	49.8	158	15.2	26.05	16.25	19.35	33.5	1.625	260.5	28.4361	19.0927	1	0	0	0	0	0	0	42	27	32	10	32	30	5
291.5	83	294.375	67	221.5	60	196	44					1	19.555	3	28	1	1	1	47		280	40.1	143.2	6.9	22.5	17	17	26.7	1.7	225	16.9502	16.8563	0	0	0	0	0	0	0	48.8	32	32.5	11	28	25	2
267	76	222.94	55	82.5	25	68.5	10					1	18.5012	3.5	24	1	1	1	51	39.7143	343	41.85	150.4	9.15	22.9	7.5	6.5	30.55	0.75	229	27.1065	8.14594	0	0	0	0	0	0	0	50	29	33	11.2	31.5	28.5	5
324.5	95	315.57	70									1	19.4752	3.9
319	89	290.45	65	161.5	46	128.5	28					1	19.0068	2.8	25	1	1	2	49	41.1429	273	44	152.15	5	25	15.5	8.5	29.05	1.55	250	25.7721	17.489	0	0	0	0	0	0	0	47.5	30	31.5	11	34	26.5	4
299	89	286.525	69										20.7833	2.8	33	1	1	1	53	39.4286	371	46.7	149.9	6.3	25.95	14.5	8.5	31.25	1.45	259.5	29.9516	17.1633	0	0	0	0	0	0	0	47	32.5	31	9	28.3	24.1	3
281.5	81	243.35	56	189	56.5	151	37					1	17.632	3	21	1	1	2	51	39.4286	91	44.8	159.4	6.2	23	19	11.5	27.4	1.9	230	16.6017	19.0161	0	0	0	0	0	0	0	48	31	30	10	32	28	2
91	24	64	9	274	75.5	229.22	55					1	18.4846	2.7	20	1	1	3	48	39.8571	343	40.9	148.75	7.1	23.25	16.75	18	28.5	1.675	232.5	19.269	17.2695	1	0	0	0	0	0	0	45	32	30	10	27.5	25.5	2
309	87	271.61	66									1	21.4675	3.6	25	1	1	3	66	40.5714	273	58.8	165.5	7.2	26.5	25	12	36.5	2.5	265	21.1929	28.2188	1	0	0	0	0	0	0	50	33.5	35.5	13.5	38	34	5
165.5	38.5	144	30	303	88	277.89	68					2	15.5499	2.6	20	2	1	1	46	39.5714	183	36.95	154.15	9.05	20.75	11.5	7	27.55	1.15	207.5	16.8874	10.8931	1	0	0	0	0	0	0	50	31	27	9	28	26	2
318	94	314.785	68									1	20.3417	3.1	18	1	1	3	59	41	79	50.3	157.25	8.7	23.05	18.75	19	34.15	1.875	230.5	16.9515	18.8496	0	0	0	0	0	0	0	50	31	32	10	34	29	3
86	25	63	10	267	74.5	226.865	60					2	17.6209	2.6	23	1	1	3	48	36.5714	414	39.7	150.1	8.3	22.35	8.5	9	29.5	0.85	223.5	24.3393	8.93159	0	0	0	0	0	0	0	47.5	30	32.5	10	26.5	26	4
288.5	80	248.06	60									2	19.2202	3	26	1	1	1	58	40.1429	116	49.05	159.75	8.95	25.75	22	16.75	32.2	2.2	257.5	21.766	24.5256	0	0	0	0	0	0	0	48	30	31.5	10	33.5	29	3
285.5	78.5	291.235	65									1	20.2921	2.778	26	1	1	2	47	39	392	40.4	141.1	6.6	25.1	17.25	14	30.35	1.725	251	24.3471	19.3129	1	0	0.8	0	0	0	0	48.2	32.6	33.6	11.6	32.7	30.8	3
287.5	74	276.32	62									2	19.1983	2.9	30	1	1	3	57	37.5714	78	48.2	158.45	8.8	24.95	17.25	16.5	31.9	1.725	249.5	23.8788	19.1835	0	0	0	0	0	0	0	47	31	33	12	33	31	3
352.5	99	351.68	68									2	21.8467		32	4	1	3	66	40.1429	79	54.4	157.8	11.6	29.05	25.35	21.15	35.15	2.535	290.5	28.9134	31.7763	0							50						3
310.5	87	317.14	69									2	18.0001	3.5	28	8	1	2	51	39	79	42.8	154.2	8.2	25.4	12.5	10.25	31.7	1.25	254	30.2178	14.6484	0							50	32	34	11	36	30	4
282	77	260.62	62	104	29	94	16.5					1	19.7109	3	25	1	1	1	58	38.2857	329	43	147.7	15	25.7	17.6	15.35	32.85	1.76	257	25.9024	20.1844	0	-0.1	-0.1	-0.1	-0.1	0.1	0	51.55	34.15	30.15	10.15	32.05	34	4
160.5	40.5	133	28	250	68.5	212	48.5					1	21.4482	2.6	28	1	1	1	53	38.1429	210	46.6	147.4	6.4	27.15	18.25	14.75	34.45	1.825	271.5	30.0283	22.1598	0	0	0	0	0	0	0	45	29	28	9	29	27	2
124	35	100	19									2	17.9063	2.92	19	1	1	2	47	36.5714	447	38.3	146.25	8.7	21.5	12.7	10.1	31.3	1.27	215	17.917	12.3864	1	0	0	0	0	0	0	48.5	34	31.7	10.2	29	25.7	5
320	90	298.3	65									1	18.4566	3	32	1	1	1	55	39.8571	119	39.45	146.2	15.55	23.7	9	8.35	30.55	0.9	237	28.1914	10.0291	0	0	0	0	0	0	0	45	30	31	10	32	30	4
102	29	84.5	14									2	17.343	3.1	21	3	1	3	50	40.1429	484	38.4	148.8	11.6	21.3	6.75	7.35	28.6	0.675	213	22.7907	6.83108	0	0	0	0	0	0	0	47.1	33	31.4	10.2	30	27.4	4
304.5	85	264.545	69	196	53.5	167.5	41					2	18.618	2.9	29	4	1	2	57	39.5714	609	45.95	157.1	11.05	24.5	10	12.75	29.8	1	245	29.8256	11.465	0	0	0	0	0	0	0	50	32.5	31.5	10.5	33	30	3
259.5	76.5	231.575	53	106	28	96	15					1	20.5825	2.9	30	4	1	3	54	40.5714	392	52.1	159.1	1.9	25.7	11.25	19.6	32.8	1.125	257	32.624	13.4627	0	0	0	0	0	0	0	48	33	30.7	10	27.8	25.5	3
162	46	134.5	30	311	88	287.31	68.5					1	16.9834	2.7	22	1	1	3	49	38.8571	392	40.75	154.9	8.25	22.15	17.85	17.75	31.05	1.785	221.5	15.2946	17.2677	0	0	0	0	0	0	0	48.7	33	31	9.8	28.7	23.8	5
216	60.5	175	45	295	83	273.965	61					2	22.9557	3.3	27	4	1	1		40.1429	392	56.8	157.3		27.55	14.35	21.25	37.4	1.435	275.5	35.7795	18.1506	0	0	0	0	0	0	0	48.2	34.3	33.2	10.3	30.2	29.3	4
313	87	299.87	67									1	21.2576	3	23	3	1	1	60	39.5714	78	51.6	155.8	8.4	25.6	15.85	14.5	35.6	1.585	256	27.3624	18.3159	0	0	0	0	0	0	0	48	31	32	10	34	29	1
311.5	85	284.17	61	120	32	100	18	222	62.5	206.5	42.5	1	19.9266	3.7	22	1	1	2	55	40.5714	241	47.35	154.15	7.65	23	10.9	10.5	33.6	1.09	230	24.0155	11.6023	1	0	0	0	0	0	0	60	34	35	14	38	34	5
264.5	72	236.285	55	80.5	24.5	67.5	10.5					2	18.2321	3	27	3	1	1	48	39.5714	447	40.45	148.95	7.55	23.15	12.85	12.7	28.85	1.285	231.5	22.5913	13.5777	0	0	0	0	0	0	0	45	32	30	10	31	30	4
	92	316.355	70.5	188	52	171	34					1	17.5422	3.7	31	1	1	2	47	37.2857	357	39.05	149.2	7.95	23	8	9.75	30.4	0.8	230	26.9202	8.6976	0	0	0	0	0	0	0	50	34.5	33	12	33	33	2
169	50	143	32	272	78	249.63	53					1	20.1964	2.7	22	1	1	3	59	36.5714	484	47	152.55	12	25.45	17.25	11	33.3	1.725	254.5	25.4539	19.6148	0	0	0	0	0	0	0	48	29	29	8	28	26	2
214.5	58	202	30	272.5	78	260.62	61					2	19.7061	3.4	22	8	1	3	52	41.7143	302	45.2	151.45	6.8	24.45	10	11.2	31.4	1	244.5	29.6557	11.44	0	0	0	0	0	0	0	52	35	31	11	30	30	4
292.5	81	255.125	58	98.5	27.5	67.5	13					1	18.1178	2.7	29	1	1	2	53	35.1429	330	39.9	148.4	13.1	23.55	7.15	11	32	0.715	235.5	29.6384	8.01781	0	0	0	0	0	0	0	45	24	31	10	30	26	2
312.5	89	306.15	72									2	19.6043	3.2	20	1	1	1	58	36.7143	414	48.6	157.45	9.4	25.2	15	13.25	33.2	1.5	252	26.9268	17.1337	0	0	0	0	0	0	0	50	33	32	11	32	29	5
145.5	42.5	115	24									1	19.1808	2.5
231.5	62	224.5	44	133.5	37	120	23					2	21.9849	1.9	23	1	1	2	47.1	33.4286	259	49.4	149.9	-2.3	26.45	20.9	18	36.9	2.09	264.5	24.9895	24.2113	1	-0.2	-0.1	-0.1	0	-0.1	-0.2	48.1	28.05	27.05	10.1	28.05	27.1	3
236.5	60	203	45	298	84.5	266.115	63					1	17.5869	4.2
238	66	195	46	283	83	254.34	58					1	22.4419	2.8	18	1	1	3	63	38.5714	176	53.5	154.4	9.5	27.65	20.25	17.75	34.95	2.025	276.5	29.593	24.7766	0	0.1	0	0	0	0	0	50.05	29	31.2	12	30	27	2
170.5	45	158	31.5	295	85	260.62	58					1	19.1614	3.85	22	3	1	2	55	40.2857	609	45.65	154.35	9.35	23.7	12.25	13.25	32.9	1.225	237	24.8823	13.3383	0	0	0	0	0	0	0	50.2	35.8	33	11.2	34.5	28.8	2
297	80	281.03	66									2	17.377	3	25	1	1	1	47	38.5714	78	37.55	147	9.45	22.45	14.5	9.4	29.35	1.45	224.5	19.0018	14.6258	0	0	0	0	0	0	0	46	31	32	11	31	30	3
320	87	277.89	66									1	21.2184	3	19	1	1	2	57	39.7143	78	49.8	153.2	7.2	25.4	15.25	10.75	35.95	1.525	254	27.3244	17.5419	0	0	0	0	0	0	0	49.6	34.5	30.5	9	29	26	1
310.5	86.5	294.375	69	222	58.5	178.5	44.5					1	16.4074	2.7	23	1	1	2	52	40.5714	609	39.75	155.65	12.25	22	10.35	11.35	29.45	1.035	220	21.4909	10.5441	0	0	0	0	0	0	0	45	30	32.5	10	27.5	26	3
305	85	320.28	58.5	154.5	39	137	27	246	68	212.5	46.5	1	17.1157	3	27	1	1	3	52	37.1429	241	40.75	154.3	11.25	21.85	10.85	9.35	31.75	1.085	218.5	20.5818	10.9295	0	-1	0	0	0	0	0	46.5	35	32	12	28	25	3
207.5	58	187	43	311	87	291.235	68.5					2	22.6336	3	30	1	1	2	53	40.8571	631	47.85	145.4	5.15	27.55	17.75	17.85	32.75	1.775	275.5	31.9528	21.9774	0	0	0	0	0	-0.1	0.2	48	34	31.3	9.8	29.05	25.9	4
288.5	83.5	257.48	61									1	18.8221	2.9	23	1	1	2	50	43.4286	540	41.2	147.95	8.8	22.2	11.25	9.25	29	1.125	222	21.2449	11.494	1	0	0	0	0	0	0	50	33	31	10	33.5	29	4
345	87	309.29	66									2	19.1046		31	1	1	2	49	38.7143	79	43.1	150.2	5.9	22.95	11.5	10	33.25	1.15	229.5	23.2768	12.1581	0							50						2
227	61	184.5	43	306	81	287.31	64					1	19.7824	2.9	26	1	1	2		39	242	48.05	155.85		25.05	15	12.25	32.9	1.5	250.5	26.4391	17.0212	0	0	0	0	0	0	0	46	31	30	10	32	29	2
136.5	36	120	18.5	302.5	84	261.405	66					1	18.6368		19	4	1	1	54	37.2857	303	42.55	151.1	11.45	22.45	14.9	16.1	30.55	1.49	224.5	18.6451	14.9825	0													2
321	83	290.45	66									1	20.2474	3.1	22	1	1	2	52	39	79	44.35	148	7.65	24.35	17.25	14.1	32.85	1.725	243.5	22.0412	18.666	1	0	0	0	0	0	0	50	35	33	9.5	30.5	31	2
187	52	152	35.5	256	72	223.725	54					1	19.5085	2.9	26	1	1	2	52	41	448	41.3	145.5	10.7	23.45	20.05	12.5	32.05	2.005	234.5	16.9291	20.3529	0	0	0	0	0	0	0	48	33	30.7	10	27.8	25.5	3
156	44	127	26									2	21.588	2.9	22	4	1	3	53	39.4286	330	48.8	150.35	4.2	24.45	18.75	14	33.35	1.875	244.5	20.9336	20.1621	1	0	0	0	0	0	0	50	30	30	10.5	32.5	28.5	4
315	88	292.02	65.5									2	18.8356	2.7	20	4	1	1	52	40.1429	116	47.2	158.3	4.8	24.4	21.8	17.7	31.5	2.18	244	18.0359	22.8654	0	0	0	0	0	0	0	44	30	28	8	30	27	2
314	88.5	298.3	63									1	22.0166	2.9565	18	4	1	1		40.7143	116	50.2	151		25.35	26.5	19.35	34.35	2.65	253.5	16.5881	28.0761	0	0	0	0	0	0	0	49	32	32	9	27	29	2
290.5	80.5	277.105	58	168	44.5	140	31.5					2	21.8001	3.6	33	1	1	1	56	41.7143	631	50.4	152.05	5.6	26.85	20.75	19	34.05	2.075	268.5	26.4213	24.477	0	0	0	0	0	0	0	50	33	32	12	34	33	2
163	44.5	148	28	280.5	79	266.115	58					1	21.4245	3.9
298.5	89	320.28	63.5	108.5	30	85	15					2	19.4893	2.7005	27	1	1	3	45	39.8571	484	37.25	138.25	7.75	24.85	19.5	21.85	30.05	1.95	248.5	21.422	21.2438	0	-0.1	0	-0.1	0	0	0	46.45	32	31.75	11	31.8	29.1	2
154	42	125	28									2	19.9412	2.8
163	46	110	26	247.5	68.5	219.5	47	315	84	320.28	66	2	21.0448	2.9	29	1	1	3	58	40	105	48.75	152.2	9.25	26.4	16	16	31.7	1.6	264	29.88	19.1104	0	0	0	0	0	0	0	46	31.5	30.5	9.5	33	29	4
283	77	244.135	51.5	185	53	155.5	34					1	22.1329	3	19	1	1	3		39.8571	105	50.8	151.5		26.6	20	24	33.5	2	266	26.3744	23.46	1	0	0	0	0	0	0	50	33	32	11	34	31	3
230	66	202.5	50.5	300.5	85	299.085	64					2	19.8464	2.9	20	1	1	2	55	39.2857	71	50.3	159.2	4.7	25	15	12.5	34.5	1.5	250	26.2774	16.9838	0	0	0	0	0	0	0	43.5	30.5	30.5	9	32	30	2
166.5	45	140	32									2	19.1218	2.9	25	4	3	2	53	40	287	44.15	151.95	8.85	23.2	14.5	15.5	31.95	1.45	232	21.184	15.1695	2	0	0	0	0	0	0	51	32	31	10	29	26	5
292	77.5	282.6	61	214	57.5	180.5	41.5					2	17.6508	2.7	21	4	1	1	54	37.4286	136	42.9	155.9	11.1	20.5	10	9	29.4	1	205	17.4944	9.465	0	0	0	0	0	0	0	46	30	29.5	9.5	28	25	3
302	85	290.45	65.5	245.5	67	222	50					1	23.7856	3.2	20	4	1	3	60	40.4286	41	52.1	148	7.9	26.8	23	22	34.2	2.3	268	24.0174	26.6673	0	0	0	0	0	0	0	48	32	32	12	34	32	3
103	29	79.5	12	317.5	89	315.57	69.5					2	21.9697	3.2	30	2	1	2	59	41.4286	393	49.3	149.8	9.7	25	17	20	33	1.7	250	24.2798	18.9813	0	0	0	0	0	0	0	48	32	32	11	34	31	2
292	84	321.065	65	214	60	161.5	43					1	25.3491	3.8	26	1	1	3	71	39	239	55.75	148.3	15.25	30.5	27	15	35.6	2.7	305	32.1121	35.4524	0	0	0	0	0	0	0.5	53	32	40	18	43.5	36.25	4
150	39.5	120	25	298	83	277.89	65					2	18.3958	2.8	32	1	4	1	52	38.1429	421	41.75	150.65	10.25	21.4	15	9	32.05	1.5	214	15.678	14.2837	0	0	0	0	0	0	0	45	31.5	30	10	27.5	26	5
135	37	106.5	20	291	81	281.03	58					2	18.0789	2.6	30	1	5	1	50	37.4286	540	39.6	148	10.4	23.1	14	8	30.6	1.4	231	21.3535	14.6314	0	0	0	0	0	0	0	47	31	31.8	10	28.8	27.7	4
273	77.5	251.2	57									1	16.6844	3	21	1	5	3		38.8571	118	38.7	152.3		18	9	9	30	0.9	180	11.832	7.46415	2	0	0	0	0	0	0	50	28	29	9.8	29	25	4
143	37.5	118	22	308	85	299.87	63					1	22.301	3.6	32	1	1	2	65	38.7143	302	52	152.7	13	28	23.75	16.75	33.5	2.375	280	27.0983	28.8221	0	0	0	0	0	0	0	50	35	32	12	31	31	5
298	83	267.685	60.5	139	38	119.5	24					1	19.2082	3.3	25	1	1	3	55	40.2857	540	45.2	153.4	9.8	23.25	13	15	30.25	1.3	232.5	22.7526	13.7858	0	0	0	0	0	0	0	48	32.5	33	12	34.5	30	4
305	82.5	303.01	65	171	44.5	127	24					1	17.3372	3.5	23	1	1	2	53	40.5714	302	42.3	156.2	10.7	23	14.25	20	28.1	1.425	230	20.8244	14.7935	1	0	0	0	0	0	0	50	36	33	12.5	34	32.5	4
99	27	75.5	12	281	81	265.33	59					2	21.9376	3.3	30	1	3	2		40.4286	421	48.9	149.3		26.35	22	12.5	33.35	2.2	263.5	23.5949	25.1856	1	0	0	0	0	0	0	50	34	33.5	12.5	35	32	5
294	81	251.2	55.5	95	27	75	10					1	18.2713	5.7
179	49	141	31.5	323.5	92	311.645	68					1	18.7863		26	1	3	3	71	40.4286	574	46.1	156.65	24.9	23.3	19.25	10	31	1.925	233	17.2064	19.5173	2													5
243.5	69	219	49	325	90.5	325.775	70					2	20.6749	2.7	31	1	5	1	65	34	265	50.25	155.9	14.75	25.55	22	20	33	2.2	255.5	21.1691	24.3056	0	0	0	0	0	0	0	48	29	28	9	30	26	5
212	64	168.5	42									1	20.8853	3.8	27	2	3	3	74	41.1429	175	53.6	160.2	20.4	24	14.5	18	35.75	1.45	240	23.6103	15.7495	2	0	0	0	0	0	0	60	34	38.5	14	38	34	5
118	36	106.5	18	247	65.5	215	44					2	19.222	3.3	31	1	3	1	60.2	39.8571	238	46.3	155.2	13.9	23.6	18.5	14	32.65	1.85	236	18.7006	19.1433	2							49		32.2	12	31	31.5	5
303	88.5	280.245	70.5									1	20.2534		19	1	1	2	58.5	39.7143	77	50.05	157.2	8.45	24.1	20.25	13	35.15	2.025	241	18.5606	21.1823	1							50						4
131	37	103	21									2	18.7881	2.5	26	1	1	1	60	37.8571	265	47.2	158.5	12.8	22.6	10.25	10	31.75	1.025	226	23.4078	10.7578	0	0	0	0	0	0	0	45	32	30.2	9.7	27	26	3
281	79	266.115	60.5									2	18.1589	2.7	22	1	1	3	53.5	39	118	44.05	155.75	9.45	22.6	15	11	30.5	1.5	226	18.9819	15.1837	0	0	0	0	0	0	0	42	27	32	10	32	30	4
140.5	41.5	117	22									1	19.5862	3	25	1	5	2	61	38.1429	329	46.3	153.75	14.7	24.75	21	12	31	2.1	247.5	19.7452	22.5256	0	0	0	0	0	0	0	45	32	30	10	29	30	4
295	82	255.91	56									1	18.1254	2.8	24	1	1	3	55	40	146	44.45	156.6	10.55	23	14.25	20	29.5	1.425	230	20.8244	14.7935	0	0	0	0	0	0	0	46	30	28.5	9	30	28	5
139	39.5	109	18	276.5	77.5	271.61	64					1	17.6589	2.5	23	1	1	2	52		448	37.9	146.5	14.1	20.25	11	7	29.75	1.1	202.5	15.9606	10.1876	0	0	0	0	0	0	0	50	31	29	10	30	31	1
181	52.5	146	33	304	85	297.515	69.5					2	19.5628	3.1	20	1	1	2	59	39	540	49.55	159.15	9.45	26.55	15	16.25	33	1.5	265.5	31.4766	18.1462	0	0	0	0	0	0	0	47	31	30	10	32	30	4
188	53.5	178	37.5	251	71.5	224.51	57					1	17.6277		28	2	1	2	49		540	43.95	157.9	5.05	22.4	14	13.5	31.1	1.4	224	19.3076	14.1414	0													2
116	32	100	19									2	19.6324	3.2	22	1	1	1	58	40	303	45.15	151.65	12.85	22.2	15	13	32.9	1.5	222	17.8551	14.8837	0	0	0	0	0.5	0	0	51	33	32	11.75	33	30	4
144	41	105.5	24	253	73	225	47	279.5	88	277.89	63	1	18.1756	2.6	20	1	1	3	58	39.5714	239	48.35	163.1	9.65	23.65	18.5	11.25	31.3	1.85	236.5	18.8425	19.1896	0	0	0	0	0	0	0	45	27	33	12	28	27	5
110	30	95	14	285	82	284.955	57					1	18.0874	2.9	18	1	1	2	51	38.8571	358	37.35	143.7	13.65	22	17.75	8	28.25	1.775	220	14.9833	17.0518	0	0	0	0	0	0	0	46	32	31	10	32	29	4
253	72	255.125	56									2	20.0125	2.8	28	1	1	3	51	41	76	44.4	148.95	6.6	25.95	20.75	18.75	31.25	2.075	259.5	23.5716	23.5432	0	0	0	0	0	0	0	43	25	30	13	32	28	2
270	77	241.78	51.5	209	56	189	34					1	17.8774	3.5	33	1	3	3	52	38.5714	303	39	147.7	13	22.65	17	10	29.8	1.7	226.5	17.3619	16.9839	2							55	35	36	15	34	36	5
234	66.5	195	46	301.5	85	283.385	66					1	19.7966	3.1	30	1	3	2	63	40	574	47.5	154.9	15.5	24.25	16	19	32	1.6	242.5	22.9299	17.3904	2	0	0	0	0	0	0	50	32	33	12	28	26	4
218	60.5	193	46									2	22.6318	2.8	21	1	3	3	67	39.1429	357	58.3	160.5	8.7	28.5	18.65	15	36.4	1.865	285	34.3237	23.8458	1	0	0	0	0	0	0	44.6	31.6	13	9	27	25	5
135	39	114.5	23	250.5	71.5	227.65	46					1	15.2989	2.6	29	1	1	3	46	41	239	35.3	151.9	10.7	20.45	10	7	27.5	1	204.5	17.3564	9.44	0	0	0	0	0	0	0	48	34	30	9	33.5	31	5
301	86	281.03	55.5	100	28	87	13					1	21.0492	3.225	35	1	3	3	68	38.5714	358	50.05	154.2	17.95	26.55	19.5	17.25	33.5	1.95	265.5	26.7215	22.9013	2	0.5	0	0	0	0	0	48.75	35	38	12	34	31	4
183	52.5	157.5	32	276	78	254.34	53.5					1	18.9024	3.2	21	1	1	2	52	40.1429	210	43.5	151.7	8.5	22.35	12.25	12.75	30.25	1.225	223.5	20.7595	12.5114	0	0	0	0	0	0	0	48	32	32	11	34	30	2
104.5	29	79.5	17									2	18.512	3.7
303	85	307.72	64	254.5	65	209.595	51					2	19.9492	3.3	22	1	6	3	59	43.1429	118	44.2	148.85	14.8	23.4	13	9.5	31.35	1.3	234	23.2122	13.8834	1	0	0	0	0	0	0	48	36	33	10	29	30.5	5
197	57	164	36	266	79	237.855	58					2	21.2025	3.5	23	0	1	1	65	44	540	53.4	158.7	11.6	25.6	14	13	32.5	1.4	256	29.2969	16.3814	0	0	0	0	0	0	0	50	33	34	13.5	34.6	32	3
221.5	59	203	41.5									1	23.9208	3.7
156	45	145	31.5									2	19.4314	3	31	1	1	2	55	40.1429	539	41.25	145.7	13.75	23.8	15.75	20	29.55	1.575	238	21.8035	16.7952	0	0	0	0	0	0	0	47.6	33.2	31.6	11	29.8	27.5	5
131	36	106	21	303.5	84.5	300.655	69					2	18.7708	3.6	25	1	6	3	56	39.8571	476	40.7	147.25	15.3	24.55	14.75	16	29.8	1.475	245.5	25.0881	16.3978	0	0	0	0	0	0	0	45	30	36	28	33	31	4
151	41.5	126.5	26	255	70	243.35	47					2	16.9891	2	25	3	4	2	52	37.8571	210	39.2	151.9	12.8	22.15	16	13	30	1.6	221.5	16.8519	15.7104	2	0	0	0	0	0	0	42	27	30.5	9	24	25	4
286	81	265.33	64									2	19.1241	2.999	27	1	1	3	51	40.7143	118	42.8	149.6	8.2	24.5	20	11.75	29.1	2	245	19.9306	21.36	0	0	0	0	0	-0.1	0	49.5	36.2	31.6	9	30.45	25.7	5
298	82.5	269.255	62	99	26	87	12					1	17.532	3.1	26	2	1	1		36.7143	358	43.85	158.15		22.5	13.25	7.75	31.5	1.325	225	20.2784	13.5281	1	0	0	0	0	0	0	48	35	33	11	29	30	3
235.5	64	199	43	288	76.5	297.515	65.5					2	18.3882	2.9	27	3	1	1	57	34.4286	266	43.95	154.6	13.05	22.5	14	10	30.45	1.4	225	19.5951	14.2114	0	0	0	0	0	0	0	45	30	30	9.5	31	28	5
181	52	161	35									2	19.9154	3.1	29	1	1	2	57	40.4286	540	47.6	154.6	9.4	24.8	16	12.5	30.5	1.6	248	24.6378	17.8304	0	0	0	0	0	0	0	50	33	31.5	11	34.5	30	3
268.5	77	237.07	57									1	20.523	2.96	33	1	4	1		39.4286	76	46.3	150.2		25	22	17	33	2.2	250	19.5605	23.7006	0	0	0	0	0.1	-0.1	0	48.5	36	31	9.25	29.45	27	5
171	48	146.5	31	262	74	235.5	52					2	16.6771	3.9
213	58	192.5	43									2	18.8225	3	31	1	1	3	56	38.5714	175	41.9	149.2	14.1	25.1	16.5	11.25	29.75	1.65	251	25.0897	18.5703	0	0	0	0	0	0	0	44.5	31.5	31.5	10	34.5	30	4
234	59.5	228	44									1	18.7166
300	85.5	273.18	63									1	17.0923	3.1	21	1	5	2	53	38.7143	77	44.25	160.9	8.75	21.45	15	12.75	29.8	1.5	214.5	15.8111	14.3212	1							53	34	33	10	31	34	5
144	41	108	27	307.5	89	295.945	59.5					2	21.0415		27	1	1	1	57	41	588	43.45	143.7	13.55	25.2	20	16	32.5	2	252	22.0005	22.06	0							50						5
137	40	128	20.5									1	19.4555	2.8	33	1	1	3	59	38.1429	420	44.95	152	14.05	25	17.5	15	31.6	1.75	250	23.7902	19.4709	0	0	0	0	0	0	0	45	31	32	10	32	29	5
300.5	87.5	287.31	64	214	70	184	48					2	18.4091	3	23	1	1	2	60	38.7143	176	44	154.6	16	22.55	12	12.75	29.5	1.2	225.5	21.5863	12.3996	0	0	0	0	0	0	0	43	30	30	10	31	29	4
300	85.5	281.03	65									2	23.7175	3.27	23	1	1	2		40	77	54.15	151.1		28.25	23	21	34	2.3	282.5	28.7052	28.3348	0	0	0	0	-0.1	0	0	47	33	35	13.05	33	32	3
232.5	62.5	197.035	48									2	19.2311	2.78	28	1	1	2	51	39.8571	504	41.5	146.9	9.5	23.5	13.75	18.25	30.25	1.375	235	22.7968	14.6721	0	0	0	0	0	0	0	47.5	33.4	31.5	10.5	28.3	27.2	4
184	51	146	32	277	76	254.34	55					1	18.3254	3.3	20	1	1	2	56	41.2857	477	41.95	151.3	14.05	23.15	20	18	30.4	2	231.5	16.159	20.01	0	0	0	0	0	0	0	47	33	32	12	32	30	3
151	43	122	25									1	17.625	3.2	24	1	1	3	52	40.4286	632	40.4	151.4	11.6	22.4	13	9.5	30	1.3	224	20.2157	13.2333	0							45	33	33	12	35	35	5
297	87	275.535	64	123	32.5	105	19.5					1	19.229	3.3	31	1	4	3	55	36.8571	447	45.9	154.5	9.1	24.3	14	11.25	33	1.4	243	25.0421	15.4714	0	0	0	0	0	0	0	50	33	32.5	11.5	36	31	4
160	45	152	28									2	17.7163	3.3	20	1	6	2	51		329	39.2	148.75	11.8	22.25	12	10	28.5	1.2	222.5	20.6962	12.2196	0	0	0	0	0	0	0	45	32	32	12	34	30.5	5
301	88.5	303.01	69									2	26.0869		23	1	1	2	61	39.4286	77	58.5	149.75	2.5	31.8	26.9	23	36.25	2.69	318	36.9221	37.0907	0	0	0	0	0	0	0	49.5	35	34	10.5	32.4	27	4
277	75	232.36	53	184.5	50.5	143.5	33					1	21.8578	3.2	37	3	1	1	58	37.7143	632	51.1	152.9	6.9	22.4	20	16	34.9	2	224	14.189	19.26	0	0	0	0	0	0	0	50	32	31	10	32	31	3
219	60	200.96	40	98.5	27.5	85	13					1	23.861	3.6
219	83.5	276.32	66.5									2	19.472	3.5	23	8	8	3		40	176	46	153.7		24.4	17	14.25	31.75	1.7	244	22.4299	18.4714	1	0	0	0	0	0	0	50	32	32	12	34	30	5
268.5	77	272.395	55									2	19.6383	3.2	29	1	1	1	58	38	210	47.7	155.85	10.3	24.65	18	17	29.75	1.8	246.5	22.236	19.6416	1	0	0	0	0	0	0	50	32	33	11	35	30	5
256	75.5	236	44.5									2	21.9365	3.5	28	1	1	1	59	35.5714	118	50.15	151.2	8.85	28	24	23	36	2.4	280	26.842	29.0784	1	0	0	0	0	-0.1	-0.1	51	37	33	11	30.05	31.05	4
197	54	164	40	287	81	262.19	63					1	22.3069	2.8	22	0	2	1	65	40.4286	176	52.8	153.85	12.2	27.45	20	23	36	2	274.5	29.1822	24.31	0	0	0	0	0	0	0	42	33	31	10	33	32	5
318	90	287.31	63	217.5	67	168	41					1	19.2526	3	22	1	1	2	53	40.4286	176	42	147.7	11	24	22	18	29.5	2.2	240	16.7593	22.6006	0	0	0	0	0	0	0	43	32	31.5	10	32	30	2
298	78	262.975	53									1	20.8095	3.6	33	8	3	3	60	38.5714	239	48.3	152.35	11.7	25.55	20	15.25	32.9	2	255.5	23.0647	22.41	2	0	0	0	0	0	0	51	38	36	11	36	31	5
262	76	246.49	51									1	19.1433	2.6	34	1	3	2	53	36.2857	238	42.5	149	10.5	24.15	18	10	29.75	1.8	241.5	20.7433	19.1916	2	0	0	-0.2	0	0	0	48	33	30.1	9.5	27	26	5
294.5	85	300.655	66	121	33	112	18.5					1	19.1956	3.6	27	1	4	1	60	34.7143	421	44	151.4	16	24.2	16.5	12	30.9	1.65	242	22.2996	17.8278	1	0	0	0	0	0	0	48	35	32	12	32	32	5
301	87.5	274.75	64									2	24.5595	3.6	21	1	1	1		38.5714	118	59.5	155.65		28.65	21	19.25	34.35	2.1	286.5	32.2315	26.6207	1	1.2	0	-0.1	-0.1	0	0	50.6	31	30.15	6.05	31	27	5
300	82.5	263.76	54	173	47	138	31.5					1	20.4501	4.3
175	50	154	33	313	86.5	323.42	70.5					2	17.9598	3	24	3	1	1	56	39.4286	265	42.4	153.65	13.6	23.2	14	8.5	31.25	1.4	232	21.6521	14.7014	1	0	0	0	-0.1	-0.1	0	47.5	31.7	31.7	10.65	30.15	27.5	3
249	70.5	225	52									2	17.8968	3	23	1	6	3	54	37.8571	175	41.05	151.45	12.95	22.25	12	11	30.25	1.2	222.5	20.6962	12.2196	1	0	0	0	0	0	0	45	32	31	10	33	29	5
285	81	285.74	53	203.5	58	169	38					1	19.4094	3.6	18	8	4	1	60	40	503	41.6	146.4	18.4	22.5	12.5	11	31.75	1.25	225	20.9706	12.8359	0	0	0	0	0	0	0	51	39	32.5	12.1	30.5	29	5
95	26	77.5	13	276	81.5	244.92	60.5					2	22.4589	3.5	23	1	4	1	65	39.4286	574	55.5	157.2	9.5	27.45	26	21	35.5	2.6	274.5	23.1138	30.3784	0	0	0	0	0	0	0	49	34	35	15	33	31	5
240	65.5	207	44									1	18.3203	3.5	23	1	4	3	63	40.4286	476	46.9	160	16.1	23.4	16.75	11	29.9	1.675	234	19.7005	17.3951	0	-0.2	0	0	0.1	0	0	53.1	36	35.6	11.75	41	40.6	4
145.5	42	115	24									1	19.1398	3.3	28	1	1	3	51	37.8571	328	41.5	147.25	9.5	23	12	8	30	1.2	230	22.9482	12.6696	0	0	0	-0.1	0	0	0	50	33	31.05	11	30	29.8	5
328	93.5	310.86	70.5									2	17.8195		27	1	5	2	55	39.4286	554	41.85	153.25	13.15	23.1	13.5	11	29.25	1.35	231	21.823	14.1618	0							50						5
246	71	209.595	51									2	21.8353	3.16	26	1	3	1	50	40.7143	83	50.15	151.55	-0.15	27.25	22.75	19	33.55	2.275	272.5	25.6872	26.934	2	0.1	0.4	0.5	0.2	0.5	0.4	34.95	26.8	32.75	10.9	33.75	31.8	5
160.5	44	127	27	314	90.5	313.215	68					2	22.2177	3.5	28	1	3	1	63	39.7143	505	48.6	147.9	14.4	25.15	17	16	32.5	1.7	251.5	24.7512	19.1089	2	0	0	0	0	0	0	46.8	35	35.4	12.3	30	32	5
309	90	308.505	69									2	19.4869	3.2	21	1	3	3		42.4286	175	43.35	149.15		25.1	21	15.5	30.6	2.1	251	20.7669	22.8931	2	0	0	0	0	0	0	49	30	32	11	34	30	5
303	88	295.945	68									1	20.9646	3.5
183.5	51	164	32	313	86	322.635	64.5					2	17.8988	3.3	19	1	6	2	61	38.8571	268	45.25	159	15.75	21	9	8	32.5	0.9	210	19.7973	8.81415	1													5
115	32	96	15									1	19.3105	3.4	20	1	1	3	58.5	40	469	44.85	152.4	13.65	20.25	13	9	31	1.3	202.5	14.3124	11.8359	0	0	0	0	0	0	0	46	32	32.5	11.5	28.5	28.5	5
293.5	82	298.3	63									1	17.5427	3	31	1	1	2	53	38.4286	469	36.2	143.65	16.8	20.75	8	7	27.75	0.8	207.5	19.9829	7.7976	0	0	0	0	0	0	0	50	32	32	10.5	33.7	31.6	3
271	76	260.62	55									1	19.2604	2.8	25	1	6	2		37	83	41.45	146.7		22.15	16	14	31.5	1.6	221.5	16.8519	15.7104	0	0	0	0	0	0	0	51	35	36	12	40	36	4
103	29	82.5	17	286	82	255.91	59					1	18.4245	3	22	8	3	3	61	38	204	42.4	151.7	18.6	23.1	16	11.5	31.5	1.6	231	19.5145	16.4704	2	0	0	0	0	0	0	48	34	32	11	32	30	5
98	26	75	10									2	18.0709		28	1	3	3	57	38.1429	343	45.8	159.2	11.2	24.5	19.75	14.5	27	1.975	245	20.1588	21.1318	2													5
199	54.5	161	33.5	272	74	256.695	58					1	19.5057	3
240.5	71	225.5	50									1	18.1879	2	25	1	3	2	55	34.4286	231	40.95	150.05	14.05	21.05	13.75	10.5	28.65	1.375	210.5	15.7911	12.9877	2	0.5	0	0	0	0	0	45.75	28	32	9	30	28	5
264.5	74.5	235.5	52.5	180.5	50	150	32.5					1	19.1567	2.6	31	1	1	3	49	37.4286	547	38.9	142.5	10.1	23.35	7	9	31.5	0.7	233.5	29.1216	7.78785	0	0	0	0	0	0	0	42	30	32.5	10	26.5	25	3
193.5	54	160	41	296.5	86	326.56	69					2	20.3428	3.7	21	1	6	1	57	38.7143	456	47	152	10	24.75	14.5	12	31	1.45	247.5	25.9776	16.2933	0	0	0	0	0	0	0	50	35	34.5	12.5	36	32	1
149	41.5	131.5	28	292.5	81	269.255	63					2	20.2489	3.2	22	1	1	3	57	39.4286	498	46.2	151.05	10.8	26.2	24	22.25	32.2	2.4	262	21.2345	26.9184	0	0	0	1	0	0	0	45	32	31.5	11	34	30	4
278	78	246.49	55.5									2	17.0381	3.1
305.5	90	299.87	65									1	19.2678	3.1	20	1	4	3	60	36	91	43.7	150.6	16.3	23.5	10.5	10	31.5	1.05	235	25.9969	11.472	1	0.2	-0.4	0	0.1	0	0.2	50.1	36.2	33	11.45	30	27.9	5
130.5	37	105	18.5	281.5	81	254.34	59					2	18.5641	3.9
151	40	123.5	28									2	17.8759	3.5	24	1	1	3	57	38.7143	456	41.6	152.55	15.4	22.4	10.5	9	30	1.05	224	22.5545	10.8945	1	0	0	0	0	0	0	50	32	31	12	34	31	4
159	41.5	147	30.5									2	21.3263	3.6
102	29	86	15.5	289.5	80	276.32	60.5					2	21.9482	4	26	1	1	2	71	36	210	54.1	157	16.9	28.6	16.5	19	35	1.65	286	37.1664	21.4578	0	0	0	0	0	0	0	50	35	33	13.5	34	33.5	4
295.5	82.5	277.89	61.5									1	19.191	3	30	2	1	2	58	39.5714	91	48.7	159.3	9.3	26.6	23	13.5	30.8	2.3	266	23.397	26.4373	0	0	0	0	0	0	0	46	32	31	10	34	30	4
122	32.5	99	18.5									1	21.8435	3.5	30	1	3	1	62	40.4286	390	51.1	152.95	10.9	26.5	15	12	35.5	1.5	265	31.3029	18.1088	2	0	0			0	0	50	33			29.5	27.8	4
143	40	123	26									1	22.7376	3.1	30	1	1	2	53	39.7143	390	48.8	146.5	4.2	27.65	17	13	34.6	1.7	276.5	33.1358	21.2339	0	0	0	0	0	0	0	45	32	32	11	34	30	4
284	74.5	265.33	60	108	30	94.5	14					1	21.146	3	33	8	1	3	57	39	301	51	155.3	6	26.55	21.55	17	32.4	2.155	265.5	24.6607	24.9621	0	0	0	0	0	0	0	49.6	32	31	10.4	30.5	26.4	1
255.5	70	216.5	51									2	17.792	4.1
307	85	262.19	62	114	31.5	102	16.5					2	18.5061	3.4	27	3	1	3	56	39.5714	301	41.5	149.75	14.5	24.7	8	11	33.7	0.8	247	32.6964	9.3776	0	0	0	0	0	0	0	49	34.5	30	12	30	32	2
212.5	59.5	187.5	45	296.5	87	252.77	61.5					2	22.0021	2.6	23	1	1	1	55	39.2857	498	50.7	151.8	4.3	25.9	20.5	30	31	2.05	259	23.6599	23.2485	0	0	0	0	0	0	0	50	32.6	29	9.5	30	28	1
261	72.5	230.005	52.5	174.5	48	143.5	33					2	19.0792	3.4	23	1	8	2	53	41.1429	210	43.1	150.3	9.9	24.75	17	16	29.2	1.7	247.5	23.502	18.7689	2	0	0	0	0	0	0	50	36	34	12	34	32	4
195.5	57	179.5	40	298.5	84	263.76	59					1	21.7825	3.5	26	1	4	3	62	38.5714	238	52.4	155.1	9.6	25.5	12	15.5	33.6	1.2	255	31.1019	14.1696	1	0	0	0	0	0	0	50	33	34	12	35	32	3
287	81.5	256.695	62									1	21.378	3.8	30	1	1	3	57	41	91	50.7	154	6.3	26.6	23.5	21.5	32.1	2.35	266	22.9146	26.9198	0	0	0	0	0	0	0	49	35	33.5	12.5	36	33	4
109.5	29.5	101.5	17	288	77.5	291.235	62.5					2	18.4685	3.4	33	1	1	3	49	40	266	39.8	146.8	9.2	22	16	13.5	33	1.6	220	16.4446	15.5904	0	0	0	0	0	-0.2	0	48.5	32.6	32	11	32.1	30.5	3
309	88.5	281.03	64.5	236.5	66	200	44					1	19.5514	3.4	30	3	1	1	53	41	331	45.35	152.3	7.65	23.5	15	15	31.5	1.5	235	21.6102	15.8588	0	0	0	0	0	0	0	50	32	30	10.5	33.5	34	1
144	39	103	24									2	16.9643	3.9
163	45	148	24.5	275	76	240.21	57					1	22.6277	3.2	22	8	1	1	56	39.8571	359	52.9	152.9	3.1	27	20	16	36.7	2	270	27.6814	23.86	0	0	0	0	0	0	0	50	33	30	10	31	29	4
301	83	252.77	57.5	118	32.5	94	16					1	19.5487	3	29	1	1	3	55	39.1429	210	43.4	149	11.6	24	15	12	33.5	1.5	240	23.1261	16.2338	1							48	33	32	10	28.6	25.8	4
90.5	26	76.5	10									2	23.9436	3.3	25	1	1	2	65	40	484	60	158.3	5	26.3	20	23	35	2	263	25.4109	23.16	0	0	0	0	0	0	0	51.2	34	31.8	10.5	32	28.2	2
315.5	89	303.795	69									2	19.771	3.6
95	26	80	11	294	87	323.42	66.5					1	16.9369	3.5	28	1	1	3	55	40.4286	498	36.4	146.6	18.6	23.05	16	17	26.5	1.6	230.5	19.3708	16.4304	0	0	0	-0.2	0	0	0.1	50	32.4	32.1	11	34	30.95	4
303	86	273.18	56.5									2	20.2096	3.2	26	1	1	2		39	91	47	152.5		26.35	16	17	31	1.6	263.5	29.7101	19.0704	0	0	0	0	0	0	0	50	33.5	32.5	12.5	35	32	3
301	85.5	255.125	56.5									1	20.032	3.3
311	89.5	290.45	65	92.5	26	82	12					1	18.828	3.1	30	1	1	2	54	38.5714	498	42.25	149.8	11.75	24.6	10	14	30.2	1	246	30.1665	11.515	0	0	0	0	0	0	0	50	32	32.5	10.5	34	31	4
	31	91	15.5									1	20.391	3.5
112.5	31.5	94	14.5									2	24.2035	2.9	22	2	1	1	71	40.5714	359	58.6	155.6	12.4	28.7	17	22.5	36	1.7	287	36.9541	22.1263	0	0	0	0	0	0	0	50	30	29.5	10	30	34	4
127.5	36.5	110.5	22	308	86.5	263.76	60.5					1	20.4767	3.2
104.5	29	79.5	15									2	19.1156	2.8
262.5	74.5	251.985	55									2	20.7666	2.8	26	2	1	3	59	40	91	49.25	154	9.75	25.35	16	13	34.5	1.6	253.5	26.3938	18.2704	0	0	0	0	0	0	0	47	32	30	13	29	31	1
131.5	39	111	21									2	17.1046	2.8	24	1	1	2	48	37.5714	517	41.2	155.2	6.8	23	13.65	8.9	31.2	1.365	230	21.383	14.2349	0	0	0	0	0	0	0	46	26.8	30	11.5	28.5	27	1
172.5	49	136	31	270.5	78	275.535	60					1	18.2251	2.6	32	2	1	2	50	38	517	41.5	150.9	8.5	23.7	11.5	10.5	31.8	1.15	237	25.6312	12.5893	0	0	0	0	0	0	0	45.5	26.5	28.7	10.5	28	27	4
250.5	71	232.36	54									1	17.1933	2.4	23	1	1	2		37.7143	420	36.8	146.3		22	11.5	8.25	29.5	1.15	220	20.4232	11.6118	0	-0.1	-0.2	0	-0.1	0	0	48.15	29.1	31	10.05	32	32	1
206	56	170	39									2	20.4189	4
326.5	92	299.085	67.5	252	71	217	51.5					2	18.3132	3.3	28	1	1	1		39.4286	123	42.45	152.25		23.8	14.25	14.75	32	1.425	238	23.2353	15.3635	0	0	0	0	0	0	0	50	33	30	12	31	30	2
120.5	35.5	96.5	18									1	18.2961	2.5	23	2	1	3	48	37.4286	637	39	146	9	22.75	12.5	9.5	30.8	1.25	227.5	21.715	12.9922	0	0	0	0	0	0	0	48	31	30	9.5	31	30.5	1
276	81	278.675	60									2	21.1022	3	20	2	1	2	60	39	457	51.75	156.6	8.25	25.4	18	12	32.4	1.8	254	24.5496	20.3166	0	0		0	0	0	0	49		29.5	12	28	28.5	1
120	33.5	95	17	276	77	226.865	62					1	18.9939	2.75	20	7	1	2	49	38.8571	273	40.1	145.3	8.9	22.85	14	15.75	30	1.4	228.5	20.6139	14.4564	0	0	0	0	0	0	0	48	31	32	10	30	31	2
277	77	241.78	54.5									1	16.6712	3.1	24	2	3	2		38.7143	168	39	152.95		21.4	10.15	8	29.5	1.015	214	19.91	10.0518	2	0	0	0	0	0	0	49.5	32.5	36.5	13	31	28	3
295.5	83	300.655	64	149.5	41.5	130.5	25.5					1	18.1767	3.2	32	2	1	2	55	38.7143	307	42.3	152.55	12.7	23.1	13	16.5	32	1.3	231	22.2965	13.6883	0	0	0	0	0	0	0	50	31.5	32	11	32	31.5	2
282	79.5	280.245	61.5									1	20.2099	3	26	2	1	2	52	40	91	43.85	147.3	8.15	25.05	19	18.75	33.5	1.9	250.5	22.4967	20.9637	0	0.3	-0.1	-0.2	0.1	-0.1	0.1	49.95	36.05	32.5	9.65	31.55	32.15	2
279	79.5	248.845	58	100.5	29.5	80.5	14					2	18.9794	3.5	27	2	1	2	51	39.8571	420	43.85	152	7.15	24	11	9	34	1.1	240	27.1097	12.2501	0	0	0	0	0	0	0	50	31	34	12	32	31	2
296	85	290.45	71	119	33	83	18					1	18.3059	3.4	22	1	1	1	55	41.1429	457	46.25	158.95	8.75	22.05	13.5	8.5	33.5	1.35	220.5	18.7573	13.4531	0	0	0	0	0	0	0	50	32	34	12	30	29	1
111	31	87	14	317.5	93	289.665	70					2	19.2391	2.995	28	2	1	2	51	39	457	44.45	152	6.55	24.05	17	16	31.5	1.7	240.5	21.3773	18.1739	1	0	0	0	0	0	0	50	31.5	32	11	32	32	2
284	84.5	298.3	65									2	19.1144	2.7	20	2	1	1	51	39.1429	91	40.8	146.1	10.2	21.2	13	12	30.4	1.3	212	16.8301	12.4534	1	0	0	0.3	0	0.3	0	46	30.2	31.35	10.5	30.35	28	4
281	77.5	266.115	61									1	17.8289		20	2	1	3	53	41.4286	91	43	155.3	10	22.45	10	10	32.2	1	224.5	23.1876	10.44	0							48						4
288	82	297.515	58	113.5	31	91	15					2	17.8634	2.9	34	2	1	3	52	44.2857	420	40.3	150.2	11.7	24	17.25	13	30.2	1.725	240	20.9957	18.3641	0	0		0	0	0	0	48		28	11	27	27.5	1
251	67	221.37	51	109	31	86.5	15					2	17.9128	2.7	31	1	1	1	50	41.2857	545	38.55	146.7	11.45	20.5	12	12	29.6	1.2	205	15.7898	11.1696	0	0	0	-0.5	-1	0	0	50	35	32.25	10.5	29	28.5	1
308	88.5	280.245	64	123	35	97	18					1	19.4418	3.3	23	2	1	1	56	38	420	47.8	156.8	8.2	23.6	12.5	15.5	32.8	1.25	236	24.3205	13.5234	0	0	-0.1	0	0	0	0	50	31.05	34	10	32	30	2
132	39	100.5	21	313	86.5	292.02	69					2	16.7548	3.9
245	71.5	208	46	300.5	86	275.535	72					2	18.7276	2.9	20	1	1	2	55	39.7143	245	46.25	157.15	8.75	22.6	8.5	8.75	33.4	0.85	226	25.1278	9.03784	0	0	0	0	0	0	0	49.5	32	31	11	32.5	28.5	1
290.5	82.5	251.985	61									1		2.7
202.5	58.5	164.5	34.5									1	17.9476	2.9	25	1	1	3	45	36	307	38.1	145.7	6.9	22.2	11	10	29.5	1.1	222	21.4787	11.2601	0	0	0	0	0	0	0	48.5	33.5	31.5	12	26.5	27	1
266.5	77	240.995	56	132	37	98	23					2	21.8889	3	23	1	1	2	56	39.5714	517	49.25	150	6.75	24.95	17.75	16.75	36	1.775	249.5	23.3924	19.6699	0	0	0	0	0	0	0	48	30.1	33	10.5	30	29.5	1
308	85	294.375	68	158	44	124.5	26					2	19.6901	3.5	27	1	1	2	59	40.8571	391	47.55	155.4	11.45	25.15	20.25	20.5	31.4	2.025	251.5	21.6147	22.2454	0	0	0	0	0	0	0	49	32	34	11	32	30	3
305	84	308.505	64	239	67.5	207	46.5					1	20.1916	3.6	22	1	1	1	59	41	665	47.7	153.7	11.3	24.15	17	15	33	1.7	241.5	21.6761	18.2588	1	0	0	0	0	0	0	52.2	33	32.7	12.6	29.7	30	3
254	69	197	49									2	16.8093	3.2	29	1	1	2	50	39.5714	123	38.2	150.75	11.8	22.75	9.5	7.75	29.5	0.95	227.5	24.6094	10.0978	1	0	0	0	0	0	0	50	33	32	12	30	29	2
166.5	45	130	28									1	19.4861	3	25	1	1	3	55	40.4286	420	41.85	146.55	13.15	25	20	12	34.5	2	250	21.4011	21.86	0	0	0	0	0	0	0	48	32	34	10	31	33	2
241.5	68.5	219	46									1	19.6492	2.7	23	1	1	1	64	38.8571	573	46.6	154	17.4	24.95	19.25	19.5	32.25	1.925	249.5	21.9568	21.1055	1	0	0	-0.2	0	0	0	47	29.5	31.1	9.5	30	30	1
282.5	80	254.34	54	101	28.5	85.5	12.5					2	19.4065	2.9	26	1	1	2	49	39.8571	273	41.85	146.85	7.15	23.2	11	10	30.25	1.1	232	24.5434	11.8102	0	0	0	0	0	0	0	49	32	35	11	31	33	2
334	98	329.7	69									1	23.5924	3.5	28	2	3	1	64	37.7143	91	53.9	151.15	10.1	28.8	21	18	35.5	2.1	288	32.7601	26.7782	2	-0.1	-0.2	-0.2	-0.2	0.3	-0.2	50.55	36.9	34.5	10.4	33.65	35.6	3
294	82.5	310.075	64.5	84.5	25	67	11					2	17.8466	2.7	29	2	1	3	54	39.8571	637	40.8	151.2	13.2	21.55	9	11	30.1	0.9	215.5	21.4131	9.06165	0	0	0	0.5	0	0	0	50	30	32.25	12.5	30	30.5	1
328	94	306.15	71									1	20.3594	3.2
117.5	32	98.5	16.5	294.5	84.5	259.05	60					1	19.9876	2.9	35	7	1	3	52	40.8571	307	43.25	147.1	8.75	25.7	23.25	17.5	31	2.325	257	20.4539	25.6328	0	0	0	0	0	0	0	48	30	32	11	30	29	2
102	30	82.5	17									2	20.6894	3
313.5	89.5	263.76	58.5									2	19.5914	2.3	22	2	1	3	56	40.2857	91	44.7	151.05	11.3	24.2	13	10.25	31.5	1.3	242	25.724	14.4033	0	0	0	0	0	0	0	45	31	34	12	30	32	3
219.5	60	183.5	39.5	301	82.5	274.75	64.5					1	20.7054	3.2	29	2	1	1	58	38.7143	204	45.2	147.75	12.8	25.15	13	13	31.5	1.3	251.5	28.8392	15.0208	0	0	0	0	0	0	0	49	38	35	14	34	32	1
250	72.5	231.575	48									2	18.2602	2.7	22	1	1	1	49	42.8571	307	41.25	150.3	7.75	23.3	12	13	29.5	1.2	233	23.8741	12.8496	1	0	0	0	0	0	0	48.3	33	33	11.5	32	29	2
258.5	72	209	49									1	19.3132	3.1	28	1	1	3	57	43.5714	91	43.05	149.3	13.95	24.3	13	16	31.5	1.3	243	26.0452	14.4683	0	0	0	0	0	0	0	51	31	32	11	32.5	31	1
216.5	58	166.5	40.5									1	18.4987	3.5	26	1	1	2	54	38.5714	123	41.9	150.5	12.1	24.25	13.25	9.75	31.5	1.325	242.5	25.6328	14.6875	0	0	0	0	0	0	0	53	35	33	12	33	32	3
285	80.5	292.805										1	21.5695	3.425	29	2	1	1	55	38.7143	91	45.1	144.6	9.9	25.3	20	14	31.5	2	253	22.3026	22.16	0	0	0	0	0	0	0	50	33	34	11	32	30	4
121	35	97	17									2	18.817	3.2	27	2	1	1	55	40.2857	457	45.5	155.5	9.5	25.9	11.5	12.75	29.4	1.15	259	33.0541	13.8543	0	0	0	0	0	-0.2	-0.1	48	34	34	11	33.6	33.25	1
230	63.5	195	40.5	307	89.5	277.89	58					2	20.6266	3	24	2	1	2	62	39.1429	665	49.3	154.6	12.7	25.55	16.25	16.25	34.25	1.625	255.5	26.7882	18.6865	1	0	0.5	0.5	0	0	0	48	31.25	31.75	11.5	31	31.5	3
301	86	280.245	65.5									1	17.8485	2.7	28	1	1	1	49	37.2857	123	41.4	152.3	7.6	22.95	17.25	22.5	30	1.725	229.5	17.9764	17.4585	0	0.1	-0.1	-0.1	0.1	-0.1	0	47.95	28.55	32.05	10.95	29.55	29.5	1
174	49	138.5	31	280.5	77.5	242.565	56					1	21.1858	3.2	29	2	1	3	72	41.4286	420	55.6	162	16.4	26.25	15	20.5	35.5	1.5	262.5	30.4404	17.9213	0	-0.5	0	0	0	0	0	50.75	31	31.5	11	32	32	2
156	43.5	130.5	27.5									2	20.6389		26	2	1	2	67	39.2857	665	51.1	157.35	15.9	25.3	18	23.25	34.5	1.8	253	24.236	20.2266	0							47.5						2
138	39	119.5	20	304	89	276.32	61					1	16.8988	3.6	33	0	1	2	56	40.5714	335	42.4	158.4	13.6	21.35	10.25	9	31.5	1.025	213.5	19.6745	10.1171	1	0	0	0	0	0	0	52	31.5	33	11	33	32.5	4
272	75.5	259.835	56	131	35	112.5	22					2	19.8373	2	32	1	1	2	47	36	273	44.1	149.1	2.9	26.35	12.5	14.75	33.75	1.25	263.5	33.5383	15.2422	0	0	0	0	0	0	0	48	29	33	10	29	29	2
126.5	35	114	20.5	287	82	285.74	64					2	20.4495	2.5	31	1	1	1	53	43.4286	307	40.8	141.25	12.2	25.7	20.5	24.75	29.5	2.05	257	23.0432	23.0435	0	0	0	0	0	0	0	48	32	32	10	30	31	2
304	84.5	276.32	60	157	48	150	30					2	21.2543	3.1	33	1	1	1	60	40	573	49.3	152.3	10.7	25.4	19	17.75	33.5	1.9	254	23.5701	21.2962	0	0	0	0	0	0	0	49	31	32	11	33	29	4
300.5	82.5	284.17	62.5	229	63	201	44.5					1	20	3.2	30	1	1	3	50	39.5714	123	42.05	145	7.95	22.95	12	12	30	1.2	229.5	22.7953	12.6396	1	0	0	0	0	0	0	48	35	32	13	30	31	2
298	83.5	261.405	62									2	19.666	2.9	30	1	1	2	51	39.2857	91	42.15	146.4	8.85	24.1		11	31.25		241			0	0	0	0	0	0	0	48	31	31.5	13	30	30.5	2
299	79.5	254.34	59	146.5	43.5	134.5	27					2	19.1942	4.8
295	82	238.64	59	187	51.5	171.5	35					1	20.7081	3.1	23	1	1	2	57	39.5714	335	46.5	149.85	10.5	24.25	14.75	14	33.2	1.475	242.5	24.1438	16.1765	1	0	0	0	0	0	0	50	31	34	10	32	31	3
106	30	84.5	15.5	273	77	252.77	59.5					2	21.4865	2.8	34	7	1	3	53	37.5714	273	45.3	145.2	7.7	26	16	15	32.8	1.6	260	28.5313	18.7904	0	0.1	-0.1	0	-0.2	-0.1	0	50.05	31.05	35	11.1	29.15	27	1
	67.5	277.89	67.5	96.5	26	77	12					2	19.4883	2.8	25	1	1	3	61	39.8571	637	52.8	164.6	8.2	26.4	16.5	19.5	32.8	1.65	264	29.3476	19.6428	0	-0.2	0	-0.1	0	0	0	51.1	34	31.05	12	30	30	1
274.5	80	272.395	60	161	45.5	141.5	26.5					2	17.8	2.95	29	1	1	2	56	41.7143	476	40.05	150	15.95	23.1	18.5	15	30	1.85	231	17.304	18.6808	1	0	0	-0.5	0	0	0	48	31	31.25	10.5	31.5	31.5	1
275	83	248.845	55									1	18.6086	3	24	1	1	3	49	39.2857	91	43.05	152.1	5.95	23.65	13.5	14.25	31.5	1.35	236.5	23.499	14.5331	0	0	0	0	0	0	0	51	34	32	10	27	26	5
153	44	116.5	26									1	17.5393	2.3	29	2	1	3	38	38.2857	457	34.5	140.25	3.5	25.25	16.75	15	27.5	1.675	252.5	25.3169	18.9445	0	0	0	0	0	0	0	46	28	30	9	26	24.5	5
302	86	305.365	63									1	19.0062		24	2	2	3	55	39.4286	123	42.65	149.8	12.35	23.1	16	11	31.4	1.6	231	19.5145	16.4704	0													3
278	80	289.665	60.5									2	22.0843	2.8	23	2	3	1	61	40	91	51.9	153.3	9.1	26.65	19.75	19.5	34.6	1.975	266.5	26.7915	23.2549	2	0	0	1	0	0	0	48	32	31.5	10	30	30	5
303.5	88	320.28	70	117	34	87	18					2	20.597	2.8	22	2	3	1	61	40	545	50.35	156.35	10.65	25.25	14.25	13	34	1.425	252.5	27.8648	16.3966	1	0	0	0	0	0	0	48	30	31	12	30	29	3
166	50	134	30	264	75	239.425	54					2	20.8609	3.5	32	1	1	1	63	39.2857	420	55.8	163.55	7.2	26.5	20	17	35	2	265	26.0516	23.36	0	0	0	0	0	0	0	52	34	50	12	35	37	3
322.5	94	289.665	67	268	73	226	49.5					2	25.5794	3.1	30	7	1	3	65	43.4286	202	62.25	156	2.75	31.7	25	13	36.25	2.5	317	38.7884	34.7188	0	0	0	0	0	0	0	50	31.5	32	11	32	32.5	2
264	81.5	270.825	64	246.5	69.5	213.5	49					1	17.3283	2.8	29	1	1	3	41	40.2857	99	33	138	8	21.2	16	11	27	1.6	212	14.333	14.9504	0	0	0	0	0	0	0	48	30	34	11	30	30	1
295.5	84	269.255	63	233.5	70.5	210.5	48					2	17.6908	2.7	23	7	1	3	49	38.4286	99	38.75	148	10.25	21.4	17	13.5	29	1.7	214	14.0404	15.9214	1	0	0	0	0	0	0	49	35	32	11	31	31	3
236.5	67	210	52.5									2	19.01	2.4	28	1	1	3	48	37.5714	468	40.3	145.6	7.7	23.3	18.05	11	29	1.805	233	18.253	18.4707	0	0	-0.1	0	0	-0.1	0.1	44	31.25	31	9.5	31.05	31.95	1
291	81.5	256.695	59.5	211	57.5	169	38					1	17.4402	3.125	23	2	1	3	52	42.4286	99	41.9	155	10.1	22	17	10	30	1.7	220	15.6037	16.4313	0	0.5	-0.5	0.5	-0.5	-0.5	-0.5	35.25	25.25	34.75	9.25	34.25	32.25	3
255.5	72	237.07	52	88.5	24	73.5	9					2	20.2018	2.1	18	1	1	2	47	36.4286	251	41.6	143.5	5.4	23.5	18	12	31.5	1.8	235	18.8623	18.6066	0	0	0	0	0.5	0	0	42	28	28	9.75	28	28	2
310.5	90	298.3	68	199	55	178	37					2	20.1764	3.4	22	1	1	3	48	41.2857	352	45.7	150.5	2.3	22	21	15	30.1	2.1	220	12.3969	19.6381	0	0	0	0	0	0	0	46.5	31	34	12	34	32	2
297	84	277.89	64.5	147	42.5	123	24					1	19.4803	2.3	27	2	1	2	57	40.4286	473	46.5	154.5	10.5	24.55	15	15	32.45	1.5	245.5	24.8396	16.6462	1	0	0	0	0	0	0	45	27	45	10	31	32	1
281	78.5	272.395	59.5									2	20.4576	3	22	2	1	3	51	41	190	46.8	151.25	4.2	26.55	24	24	34.5	2.4	265.5	22.2844	27.3384	0	0	0	0	0	0	0	48	44	34	14	35	32	1
241.5	65.5	219.8	46.5	165	42.5	143	27					2	19.1919	2.7	25	7	1	3	51	40.1429	442	41.5	147.05	9.5	24.5	16	12	30.5	1.6	245	23.7002	17.5904	0	0		0	0	0	0.5	48		32	12	31.5	31.75	2
142	38	113	20									1	18.0732	3.2	34	2	1	3	60	41.7143	560	41.4	151.35	18.6	21.05	15	13	30.8	1.5	210.5	14.7576	14.0213	0	0	0	0	0	0	0	48	34	33.7	10.3	28.6	27.5	1
277	79	240.995	66	216	57	195	41					2	19.8082	2.6	25	7	1	3	52	34.1429	287	49.7	158.4	2.3	26	10	12.25	33.5	1	260	35.1067	12.215	0	0	0	0	0	0	0	47	31	29	11	29	28	1
263	76	241.78	59									1	17.7389	3.4	26	4	1	1	52	40.2857	190	40.5	151.1	11.5	21.25	10.75	13	30.2	1.075	212.5	18.9377	10.5147	1	0	0	0	0	0	0	53	34	32	12	30	32	1
292	82	259.05	68									1	20.7834	3.4	24	2	3	3	71	40.8571	190	46.95	150.3	24.05	26	14	11	32.25	1.4	260	30.6603	16.6614	2	0	0	0	0	0	0	53	35	34	12	31	32	3
220	63.5	219	49	295	83	288.88	68					2	16.9915	2.6	20	2	1	3	49	40	330	35.7	144.95	13.3	22.2	13.25	15.25	29	1.325	222	19.4095	13.3293	0	0	0	0	0	0	0	49	29.5	31	10	27	27	1
82.5	23.5	67	9	278	73	253.555	57					2	19.8912	3.3	25	4	1	1	50	41.8571	330	43.1	147.2	6.9	25.55	18.75	18	32.9	1.875	255.5	24.2814	21.1934	1	0	0	0	0	0	0	50	33	31	11	33	29	1
194	53.5	156	35	294	80	262.975	55					1	18.8828	3.2	25	2	1	1	56	41.7143	350	44.55	153.6	11.45	24	19.75	15.5	32.5	1.975	240	18.7219	20.638	1	0		0	0	0	0	49.5		33.2	12	33	31.6	1
172	48.5	157	31.5									2	23.4409	3.4	31	1	1	1	75	40.2857	560	60.95	161.25	14.05	30.6	25	21.25	35.8	2.5	306	34.7072	33.3438	0	0	0	0	0	0	0	49	29.7	34	12	30	31	2
294	87.5	300.655	66									2	18.5584	3.3	29	1	1	2	62	35.4286	175	49.55	163.4	12.45	23.45	13	13.25	32.8	1.3	234.5	23.3662	13.9159	0	0	0	0	0	0	0	52	32	34	11	34	33	1
146	40	122	23.5	269	69.5	216.66	52.5					2	18.3696	2.8	29	2	3	3	59	41.4286	473	47.35	160.55	11.65	23.55	11.5	14.25	33.9	1.15	235.5	25.1532	12.5031	2	0	0	0	0	0	0	48	30	33.1	10.5	31	29.5	3
146	38.5	126	23									2	16.2394	2.8	24	1	1	1	47	39.5714	560	36.15	149.2	10.85	21.15	8	8.75	31	0.8	211.5	21.1572	7.9576	1	0	0	0	0	0	0	48	32	32	11	30	32	1
335	94	326.56	70									1	18.9838	3.5	25	2	3	3	63	38.7143	105	50.5	163.1	12.5	26.3	16	15	32.1	1.6	263	29.5405	19.0304	1	0	0	0	0	0	0	51	34	33	14	34	33	4
138	37	115	21									2	16.8233	3	32	2	1	3	45	38.8571	473	34.45	143.1	10.55	21.4	11.75	13	27	1.175	214	18.4731	11.4887	0	0	0	0	0	0	0	49	33	30.5	11	28	26.6	3
156	44.5	141	27	321	87	340.69	67					1	22.6658	2.9	33	1	1	3	56	38.4286	330	45.8	142.15	10.2	27.2	21	19	30.35	2.1	272	27.3063	25.0982	0	0	0	-6	0	0	0	49	30	46	10	29	29	1
245.5	69.5	198.5	48	136	36	117.5	21.5	326	93	307.72	67	2	20.977		27	2	4	1	67	40.2857	238	53.5	159.7	13.5	26.6	17.5	22	34.4	1.75	266	28.9635	20.8709	0													5
291	85.5	277.89	68									2	17.2212	3.1	26	0	4	2	50	38.5714	350	40.05	152.5	9.95	24.05	9	16	30	0.9	240.5	29.3645	10.1867	0	0	0	0	0	0	0	45	32	31	11	32	32	4
279	80	250.415	57.5	156	43.5	126	26					1	25.6848	4.4	27	1	1	1	75	38.8571	473	61.35	154.55	13.65	29	25	28	38.15	2.5	290	29.1148	31.3438	1	0	0	0	0	0	0	50	34	36	13	35	33.5	5
293	80	284.955	66	147	42	121	28.5					2	19.237	2.5	36	2	3	1	57	39.4286	330	44.65	152.35	12.35	28.5	18.75	22.5	31	1.875	285	34.2106	23.959	2	0		0	0	0	0	47		30	11	28.4	27	4
302	77	295.945	67.5	105	25.5	91	14					2	16.1011	2.5	20	2	1	3	53	38.4286	473	37.2	152	15.8	23.1	15	15.5	29	1.5	231	20.4261	15.5587	0	0	0.5	-0.5	0	0	0	48	29.25	30.75	9.5	30	29.5	2
123	36	107	23	306	67	279.46	67					2	16.703	3	33	3	1	2	51	38.8571	350	39.1	153	11.9	22.05	11.5	13	31.25	1.15	220.5	20.5698	11.6406	0	0		0	0	0	0	48		32	12	31	32	1
300.5	91	321.85	72	161.5	46	138.5	27					2	16.5864		20	1	3	1	46	40	238	36.7	148.75	9.3	22.3	14	10	29.7	1.4	223	19.0218	14.0714	2	0	0	0	0	0	0	47	31	32	11	33	32	1
251	67	222.5	52	310	79.5	295.16	65					2	20.1856	2.73	22	0	1	2	50	39.5714	287	46.3	151.45	3.7	24.5	15	12	32.9	1.5	245	24.6819	16.6088	0	0	0	0	-0.5	0	0	48.5	31	31	10.25	31	31.5	1
96.5	27	70.5	12									1	23.5355	4	28	1	1	3	70	41.4286	560	59.5	159	10.5	36	29.75	20	36.5	2.975	360	50.0825	46.6023	0	0	0	0	0	0	0	52.2	35	34.5	12.3	35	31.5	1
154	44	138	36									1	20.2519	2.8	28	1	1	3	54	39.1429	560	41.5	143.15	12.5	24.65	19.75	17	32.05	1.975	246.5	20.5977	21.2799	0	0	0	0	0	0	0	48	29.5	33	11	29	30	1
318	85	294.375	60	234	66.5	199	46.5					1	19.9004	3.2	30	2	1	2	67	40.7143	413	51.2	160.4	15.8	25	15.5	15	34.55	1.55	250	25.7721	17.489	0	0	0	0	0	0	0	48	31	34	11	30	29	1
190	48	160	32	270.5	76.5	241.78	52.5					2	21.8798	3.02	27	2	1	3	67	42.8571	413	49	149.65	18	28.2	17	18	32.15	1.7	282	35.1139	21.7014	0	0	0	0	0	0	0	50	32	31	10	31.5	31.2	1
216	55.5	203	44									2	20.2444	3	19	2	1	1	63	38.7143	560	52.9	161.65	10.1	26.15	18	15	32.2	1.8	261.5	26.9529	20.9916	0	0	0	0	0	0	0	46	33	31.2	11.3	31.2	28.8	1
312	64	295.16	64	136.5	40.5	110	23					1	19.0791	3.2	31	2	1	2	60	39.7143	330	44.4	152.55	15.6	23.55	14.75	11.25	33.8	1.475	235.5	21.996	15.6603	2	0		0	0	0	0	53		32	12	31.5	31	3
144	41	109	24	314.5	86	295.945	64.5					1	18.5109	2.9	27	7	1	2	49	39.8571	413	41.4	149.55	7.6	25	14	10	32.05	1.4	250	27.2997	15.9614	0	0	0	0	0	0	0	48	29.5	33	11	30	31	1
141	37	124	20	319	85	304.58	65.5					2	18.7681	2.6	22	1	1	2	53	42	442	44.8	154.5	8.2	22.4	14	15	29.4	1.4	224	19.3076	14.1414	1	0	0	0	0	0	0	47	30	30	11	29	29.5	2
194	55	162	33	269	79	236.285	56					2	21.668	3	26	7	1	2	60	40.5714	160	49.7	151.45	10.3	26	15	16	32.6	1.5	260	29.5879	17.7338	0	0	0	0	0	0	0	48	32	32.5	11	32	31	2
169	47.5	147	31.5									2	20.4726	2.9	31	2	1	2	47	38.2857	203	47.3	152	-0.3	24.7	13	15	31.25	1.3	247	27.3457	14.7284	1	-0.2	-0.2	0	0	-0.1	-0.2	47.1	30.1	30.8	10	27.05	29.1	1
176	46.5	150	31.5	249	73	219.8	52					1	19.1643	2.6	23	2	1	1	57	38.8571	126	45.45	154	11.55	23.5	12	10	30.95	1.2	235	24.4993	12.9696	1	0	0	0	0	0	0	46	31	30	11	28	27	1
268	75.5	262.19	55	191	50.5	161.5	33.5					2	18.976	3.2	23	2	1	3	58	41.1429	63	44.45	153.05	13.55	23	16	14	30.2	1.6	230	19.2274	16.3904	1	0	0	0	0	0	0	49	35	35	14	36	33	1
242	66	218.23	51.5	148	42	113	24					1	17.9942		20	1	1	1	53	38.4286	160	44.1	156.55	8.9	22.5	12	13	30.5	1.2	225	21.4369	12.3696	1	0	0	0	0	0	0	50	38	31	12	30.5	31	2
279.5	77	255.91	56.5									1	19.4164	2.5	25	2	1	2	41	36.2857	63	40.15	143.8	0.85	23	11	11	29.95	1.1	230	23.9177	11.7002	1	0	0	0	0	0	0	48	32.5	34.8	12.5	30.8	31.7	3
229	68	203.315	47	145.5	37.5	118	23.5					1	19.6195	3.3	21	2	1	3	47	42.7143	111	41.25	145	5.75	23	12	10	32	1.2	230	22.9482	12.6696	1	0	0	0	0	0	0	50	29.5	33	12	30	29.5	1
258	72	216.66	52									1	18.5904	2.7	29	4	1	2	53	39.1429	258	44.75	155.15	8.25	23.4	13.5	13.5	33.15	1.35	234	22.7312	14.3643	0	0	0	0	0	0	0	48	35	31	11	30.5	31	1
304.5	91.5	271.61	64	264	72.5	240.5	52.5					2	17.4749	2.9	24	4	1	1	50.5	41	258	42.8	156.5	7.7	22.2	18.5	13	32.4	1.85	222	14.8905	17.8483	0			0	0.5	0	0			33.5	12.75	29	28	1
299	85	306.15	66									2	18.1737	2.7	26	1	4	3	51	38.2857	98	41	150.2	10	22	9	10	30.65	0.9	220	22.7709	9.26415	1	0	0	0	0	0	0	49	34	31	11	32	32	5
161	41.5	143	25.5									1	19.971	3.2	24	4	1	3	55	38.2857	496	46.05	151.85	8.95	24.6	15	16	32.75	1.5	246	24.9978	16.6837	0	0	0	0	0	0	0	50	35	34	11	34	32	2
272	79.5	248.06	58	191.5	54	160.5	33					2	17.7667	3.2
282	82	300.655	66.5									2	21.0031	2.35	20	7	1	2	50	38.5714	98	45.85	147.75	4.15	24.5	18	16.5	31.55	1.8	245	21.784	19.5066	1	0	0	0	0.1	0	0	47	31	30	9.95	29	27	5
299.5	85	275.535	65.5									2	18.9408	3.3	28	2	1	1	60	41.1429	98	45.3	154.65	14.7	24.5	18	13	30	1.8	245	21.784	19.5066	0	0	0	0	0	0	0	50	33	32	12	33	31	2
245	66	204	43.5	289.5		285.74	62					1	21.0318	2.2	20	7	1	1	58	37.5714	166	48.05	151.15	9.95	26	21	17	33	2.1	260	23.4835	23.8381	1	0	0	0	0	0	0	45	31	32.4	11.5	30	27.8	2
278.5	78	247.275	55	93.5	25.5	78	10					2	17.7648	2.9	26	7	1	1	55	39.5714	434	43.9	157.2	11.1	24.05	15	11	32.25	1.5	240.5	23.2799	16.2712	0	0	0	0	0	0	0	49.6	28.1	31.5	10.5	32	30.5	2
317.5	94	309.29	71									2	19.7477	2.95	17	1	1	1	62	38	679	52.05	162.35	9.95	24.7	16	11	33	1.6	247	24.3236	17.7504	0	0	0	0	0	0	0	49	36	33	11	30	29.5	1
295	86	277.89	64	216.5	62	175	43.5					1	19.0747	3.2	24	7	1	2	60	37.1429	166	46.45	156.05	13.55	25	14	14	31.6	1.4	250	27.2997	15.9614	1	0	0	0	0	0	0	50	32	32	10	30	31	3
272	80.5	261.405	57									2	19.5228	2.6
269	74.5	249.63	57	115	32.5	97	20					2	21.3679	2.7	30	2	1	3	54	39.7143	531	48.85	151.2	5.15	27.9	21.5	22	30.3	2.15	279	29.1115	26.3638	0	0	0	-0.5	-0.5	1	0.5	50	35	30.25	10.75	30.5	29.75	4
306	86	320.28	70									2	21.8436	3.2	23	1	1	3	56	39.7143	98	48.3	148.7	7.7	26.1	16	14	33.2	1.6	261	28.8661	18.8704	0	-0.1	-0.1	-0.1	0	0	0	51.05	34.05	32.05	12	34	31	2
107	30	88	15	209	59.5	164	38.5	278	79	225.295	55.5	2	17.0143	2.4	38	1	1	1	52	36.5714	218	41.3	155.8	10.7	22.4	16.75	10	28.2	1.675	224	16.8915	16.5576	0	0	0	0	0	0	0	47	29.5	30	10	28.5	29	2
310	90.5	314	72									2	20.7886	3.5	29	1	1	3	54	39.2857	98	44.8	146.8	9.2	26.8	19	15	31	1.9	268	28.0586	22.6261	0	0	0	0	0	0	0	52.5	36.5	33	12	32	31	3
288	83.5	266.9	68	248	68.5	206	44					2	19.4881	2.6	31	2	1	2	54	38.8571	98	44.7	151.45	9.3	24.35	13	12	31.3	1.3	243.5	26.2064	14.5008	0	0	0	0	0	0	0	50	33	30	11	29	27	1
261	72.5	231.5	54	311	87.5	290.45	65.5					1	24.1117		27	1	1	3	59	38.5714	258	52.85	148.05	6.15	28.5	23	24	34.35	2.3	285	29.5472	28.6224	0							50						2
320.5	92	311.645	70	204	54	173	35.5					2	19.7489	4	25	7	1	1	59	39.1429	580	46.2	152.95	12.8	24.8	13	12	32	1.3	248	27.6748	14.7934	0	0	0	0	0	0	0	52	41	35	12	36	38	2
183	49	148	32									1	24.6324		38	1	1	1	63	42.2857	258	59.6	155.55	3.4	31.3	29.75	22.25	32.95	2.975	313	31.8898	39.611	0													3
306	86.5	251.2	56.5	143	40	123	27.5					1	18.4778	2.5	22	7	1	3	57	37.5714	321	44.05	154.4	12.95	23	13	12	31.35	1.3	230	21.9945	13.6234	0	0	0	0	0	0	0	37	34	31	14	29	26	4
82	23	66	27									1	19.3822	2.5	23	2	1	3	50	37.4286	714	41.4	146.15	8.6	25.5	12	11	31.3	1.2	255	31.1019	14.1696	0	0	0	0	0	0	0	48	34.1	28.2	10.2	26.5	25.3	1
258	72	218.23	50	305	90.5	273.18	69					1	21.2506	2.5	24	1	1	1	54	39.1429	98	45.05	145.6	8.95	25.8	15.5	18	33.45	1.55	258	28.3878	18.109	0	0	0	0.1	0	0	0	48	30	30.05	10	29	28	1
264.5	70.5	232.5	48.5									2	16.5879	2.6	28	2	1	1	50	34.2857	286	38.35	152.05	11.65	21	9	12	30.4	0.9	210	19.7973	8.81415	0	0	0	0	0	0	0	49	34	33	10	29	29	1
293	82	277.89	59									1	20.616	3.8	23	4	1	2	38	37.8571	471	47.1	151.15		23	17.35	13.2	33.65	1.735	230	18.0284	17.5895	0	0	0	0	0	0	0	52	33	33	13	32	31.5	1
242.5	70	224	46.5									2	20.0489	3.2	27	2	1	3	59	38.8571	286	45.05	149.9	13.95	24.4	15	14	32	1.5	244	24.3675	16.5338	0	0	0.5	0	0	-0.5	-0.5	50	31.75	32	12	31.75	31.75	1
215.5	58.5	180	40.5									1	21.1348	3	21	7	1	1	54	37.2857	182	47.3	149.6	6.7	25.8	12	13	33	1.2	258	32.1472	14.3496	0	0	0	0	0	0	0	48	35	30	12	28	28	1
254.5	71.5	237.07	54.5									2	16.1236	2.4	22	1	1	1	49	38.4286	137	40.2	157.9	8.8	21.6	11	8	30.35	1.1	216	19.7163	10.9301	0	0	0	0	0	0	0	45	30	30	11	29	30	5
197.5	54	155	44.5									2	21.5958	3.001	19	7	1	1	58	38	166	49.6	151.55	8.4	25.5	14.5	15	34.6	1.45	255	28.4345	16.837	0	0	0	-0.1	0	0	0	49	29	32.05	10.5	31.5	31	2
250	70	219.5	49									2	20.5663	3.225	27	7	1	2	58	41.5714	137	46.8	150.85	11.2	25.45	13	15	34.9	1.3	254.5	29.8528	15.2158	0	0	0	0	0	0	0	51	32	33	12	32	29	1
296	87.5	273.965	64	203	55	168	36					1	19.7948	3.2	31	2	1	2	52	40.5714	580	43.3	147.9	8.7	23.5	17.75	15.25	34.3	1.775	235	19.0859	18.383	0	0	0	0	0	0	0	50.5	34	33.5	12	32	35	1
203.5	55.5	167	35	264.5	75	242.565	51	90.5	24	70.5	12	1	20.0191		19	1	1	1	47	39	258	37.3	136.5	9.7	22.4	12	13	30.8	1.2	224	21.1394	12.3096	0	0	0	0	0	0	0	30	48	33	11	33	32	2
302	88	297.515	67	115	28.5	89	14					1	20.4243	2.9	18	2	1	1	50	40.2857	496	46.2	150.4	3.8	23	14.1	16.2	31.4	1.41	230	20.9635	14.6543	0	0	0	0	0	0	0	48	30	32	11.5	30	29	1
94.5	25	80.5	10	241.5	64	200	45					2	17.5145	2.9	21	0	1	1	59	40.8571	531	39.75	150.65	19.25	21.3	10	9	29.95	1	213	19.7568	9.865	0	0	0	0	0	0	0	48	30	34	11	30	29	1
107	30	88.5	14.5									2	18.4732	3.2	26	2	1	1	52	40.1429	531	41.15	149.25	10.85	25.2	16.65	11.75	32.65	1.665	252	25.2577	18.8028	0	0	0	0	0	0	0	48	29.5	34	11	29	30	1
264	75	236.285	55									2	22.21	3.4	22	7	1	1	61	41.7143	137	52.4	153.6	8.6	29.95	28.75	25.75	34.8	2.875	299.5	28.3528	36.5646	1	0	0	0	0	0	0	51	34	34	12	32	33	4
86	20	68	10	316	81.5	288.095	61.5					1	17.4249	3.2	31	1	1	2	51	41.2857	496	40.95	153.3	10.05	22	13.1	12.75	30	1.31	220	18.9722	13.0629	0	0.4	-0.5	0	-0.5	0.5	0.5	52.8	34.25	32.5	10.25	31.75	37.75	2
231	60.5	193.5	48	308	79.5	277.89	65.5					2	19.7811	2.8	23	1	0	2	55	40.4286	349	44.3	149.65	10.7	28.15	26.25	19.6	32.8	2.625	281.5	25.0532	31.5377	0	0	0	0	0	0	0	48	31	33	11	31	32	1
289	79.5	284.955	58	174	49	152	30.5					1	19.7963	3.5	24	8	6	2	67	40.4286	531	48.3	156.2	18.7	26	19	16	32.45	1.9	260	25.4555	21.8662	0	-1	0.5	0	0	0	0	52.5	33.75	34	12	34	30	4
103	27.5	87	14.5									1	17.0935		23	1	1	3	52	36.5714	608	43.65	159.8	8.35	22.4	9.5	12	29.55	0.95	224	23.5175	9.93154	0													4
188.5	48.5	156	32	296.5	86.5	288.095	62					1	19.1956	2.8	30	1	3	2	58	41.7143	286	45.85	154.55	12.15	24	13	11	32.6	1.3	240	25.0865	14.2734	2	0	0	0	0	0	0	48	31	31.2	10	28.5	26	5
193	54	155	35	301	83	283.385	59.5					1	21.159	2.9	28	1	0	3	50	39.7143	531	44.15	144.45	5.85	24.9	16.5	16.5	31.25	1.65	249	24.4585	18.4053	0	0	0	0	0	0	0	49	34	32	12	32	33	2
263	76	237.855	51									2	19.1034	2.6	26	1	1	2	47	38	286	43.5	150.9	3.5	24	13	14.5	32.8	1.3	240	25.0865	14.2734	0	0	0	0	0	0	0	47	34	28	12	34	32	3
110.5	30.5	81.5	18	259	72	229	45					1	18.9534	3.1	33	1	4	3	52	39.1429	608	44.95	154	7.05	24	14.5	13.5	31	1.45	240	23.6103	15.7495	1	0	0	0	0	0	0	48	30.1	34	10.8	30	29.7	5
219	60	200	41									1	20.0595	3.5	24	2	1	2	59	37.8571	552	45.95	151.35	13.05	25.5	16	17.5	32	1.6	255	26.8811	18.3904	0	0	0	0	0	0	0	52	37	34	12.5	33	30	2
286	83	259.05	62	240.5	67	213	48					2	20.8694	3.3	26	2	1	1	54	40.8571	166	47.05	150.15	6.95	25.85	23.1	22.25	34.85	2.31	258.5	21.0345	25.6679	1	0	0	0	0	0	0	48.2	31	32.1	10.5	32	31	2
327	97	322.635	72	272	77	237.855	58					1	20.4341	3.7	30	1	1	1	61	40.1429	137	50.4	157.05	10.6	24.25	19	14.25	31	1.9	242.5	20.1166	20.2036	1	0	0	0	0	0	0	52	34	33	12	34	32	5
249.5	70	211.165	51									1	20.8919	3.3	33	2	1	1	72	38.7143	182	52.85	159.05	19.15	29	16.5	15	35.3	1.65	290	38.6708	21.7878	0	0	0	0	0	0	0	49	32	32.5	11	31.5	32	1
284	73.5	247.275	55.5	102	30	89.5	14					2	16.4515	2.6	26	2	1	1	45	38.1429	378	35.55	147	9.45	20.8	6	10	29.6	0.6	208	21.9885	5.9574	1	0		0	0	0	0	47.5		29.5	11	28	28.5	5
290	82	266.115	57									1	18.291	3.1	23	1	6	2	50	38.7143	137	40.2	148.25	9.8	23.9	16	15	31.4	1.6	239	21.8681	17.1104	2	-0.2	0	-0.1	0	0	0	50.1	32	34.05	12	30	31	5
270.5	76	262.19	56									1	18.9207		27	1	1	3	51	40.2857	321	42.6	150.05	8.4	24.55	16.45	10.25	31.1	1.645	245.5	23.4177	18.0681	0	0	0	0	0	0	0	50	33	33	11.5	31	33	1
259	75	237.855	56									2	20.0207	3.2	36	2	3	2	52	43	489	36.65	135.3	15.35	20.55	8	16.5	30.45	0.8	205.5	19.4052	7.7176	2	0	0	0	0	0	0	48.2	31.3	34	10.5	30.6	30.5	2
202.5	54.5	150	42	270.5	76	237.07	57.5					2	21.9659	2.9	30	1	1	1	65	41.4286	99	50.45	151.55	14.55	27.2	10	11	36.95	1	272	39.5895	12.815	0	0	0	0	0	0	0	49	32	32	12	30	29	2
134	37.5	122	27	287	85	261.405	57					2	20.1331	2.8	28	2	1	2	56	38.1429	139	47.5	153.6	8.5	24	9	10	31.9	0.9	240	29.1957	10.1641	0	0		0	0	0	0	50		34	12	32.5	33	5
201	56	162	37	276	79.5	244.135	59					1	20.0885	2.75	30	7	1	1	51	32.8571	139	42.85	146.05	8.15	23.55	6	16	32.2	0.6	235.5	30.8739	6.7824	0	0	0	0	0	0	0	48	29.5	31.5	10	31.5	30.5	2
112	31	92	17	283.5	78.5	253.555	53.5					1	20.3184	3.2	33	2	1	2	60	40.5714	202	51.95	159.9	8.05	28.2	20.1	16	35.2	2.01	282	31.6458	25.1695	0	0	0	0	0	0	0	49	32	34	12	32	29	2
152.5	40.5	131	27.5	295	79.5	310.075	64.5					2	18.5127	2.91	29	2	1	3	53	39.4286	315	41.1	149	11.9	24.3	5	11	31.45	0.5	243	34.6348	5.87875	0	0	0	0	0	0	0	49	30	32	10	31.5	31	2
93	26	79.5	11	280	77.5	251.985	60					1	17.7168	2.8	22	1	1	3	48	38.1429	259	42.95	155.7	5.05	22.2	8	10	31.1	0.8	222	24.3613	8.3776	0	0	0	0	0	0	0	48	31	32	12	31	32	2
145	41	122	26	271	77.5	262.19	53					1	19.6875	2.6	20	4	1	3	51	39	412	41.45	145.1	9.55	23.45	14	12	33	1.4	234.5	22.4056	14.8764	1	0	0	0	0	0	0	47	30	31	12	29	30	4
277	71.5	230.005	56.5	154	42	122	27					2	17.8434	2.1	21	2	1	1	47	39.1429	377	37	144	10	21.4	5	11	30.6	0.5	214	24.808	5.15375	1	0	0	0	0	0.5	0	47	29.5	27	8.5	26.75	27	3
100	29	81.5	17	275	76.5	212.735	54					1	22.3586	2.6	29	2	1	3	56	35.1429	167	46.75	144.6	9.25	26.4	13	18	34.95	1.3	264	33.1571	15.8333	0	0		0	0	0	0	47.5		28.7	11.6	26	27	3
275	78.5	227.65	51.5	195.5	56	136	37					2	21.2195	2.2
314	84	292.805	64.5	109	29	85	15.5					2	21.0196	3	29	1	3	1	60	40.4286	352	47.8	150.8	12.2	25.2	8	15	34.5	0.8	252	34.4829	9.5776	2	0	0	0	0	0	0	49	29.5	33	10	30	31.5	5
105	29.5	92	14.5	302	81.5	293.59	65.5					2	17.9633	2.9	32	6	1	2	51	40.4286	352	39.4	148.1	11.6	22.1	9	10	28.6	0.9	221	23.077	9.30915	0	0	0	0	0	0	0	49	33	31	10	30	32	3
207	58	172	41	86	24	75.5	12					2	22.2148		23	1	3	3	62	38.5714	139	50.05	150.1	11.95	26.8	18	37	33.7	1.8	268	29.1081	21.5766	2							50						5
261	73.5	230.5	50.5	331	95	342.26	69					1	20.1083	3.5	33	2	1	1	55	40.4286	146	46.55	152.15	8.45	27.15	12	11	33.65	1.2	271.5	37.0285	15.1596	0	0	0	0	0	0	0	54	36	35	12	34	33	4
305	86.5	288.095	61	238.5	65.5	186.5	45.5					1	25.3685	3.2	25	7	1	3	60	40.7143	146	58.65	152.05	1.35	30.45	19.75	20.1	35.05	1.975	304.5	40.3145	27.0074	0	0	0	0	0	0	0	49	32	32	11	30	29	1
267	71	240.995	52.5	159	44.5	144.5	22.5					2	18.5609	3.0025	30	2	1	1	50	40	412	39.7	146.25	10.3	23.45	12.9	11.65	29.05	1.29	234.5	23.4631	13.8189	0	0	0	0	0	0	0	50	31.5	31	11.5	32	32	2
281	77.5	240.995	58									2	16.8624	3	24	2	1	2	48	39.4286	146	40.8	155.55	7.2	23.35	7.75	7	28.5	0.775	233.5	28.3328	8.57663	1	0	0	0	0	0	0	50	34	32	12	28	32	2
195	54	167.5	36	282	82.5	280.245	60					1	18.8093	3.4	28	2	1	1	49	39.5714	223	41.2	148	7.8	24	17	12	29.75	1.7	240	21.2285	18.1314	1	0	0	0	0	0	0	52	34	35	12	33	29	2
319.5	90.5	309.29	64	249	70	218	42	140	39	123.5	21.5	1	19.6207	2.9	27	2	1	1	56	38.2857	265	45.9	152.95	10.1	24.45	16	13	31.25	1.6	244.5	23.5453	17.5504	0	0	0	0	0	0	0	35	29	31	13	28	29	4
288	81	279.46	62	102.5	31	94	14					2	23.5131	3.2	25	2	1	3	61	40.4286	315	55.8	154.05	5.2	27.9	17.75	14.75	37	1.775	279	33.1873	22.288	2	0		0	0	0	0	50		33	12	31	32	5
244	65.5	208	52.5									1	22.5468	1.5	30	2	1	3	61	36.4286	146	51.75	151.5	9.25	28.95	18.75	15.75	34	1.875	289.5	35.847	24.3809	0													2
295	81	262.19	63.5									2	17.0912		18	1	1	1	52	38.2857	98	44.55	161.45	7.45	23	16.5	11.75	28.5	1.65	230	18.78	16.8378	0							48						2
107	29.5	92.5	14.5	300	84	291.235	66					2	20.8946	2.8	31	1	1	1	61	37.4286	441	51.7	157.3	9.3	27.25	19.25	16.1	35	1.925	272.5	29.302	23.3192	0	0	0	0	0	0	0	48	31	30	11	29	30	4
155	41.5	128	28.5	265	73	253.555	60					1	17.8533	3.3	33	2	1	2	58	35.2857	504	44.4	157.7	13.6	24.9	12.5	11	30.75	1.25	249	28.5279	14.3359	0	0	0	0	0	0	0	49	30	34	11	29	30	1
308.5	82.5	263.76	61	228.5	60	169	42.5					1	21.1319	3	27	2	1	1		39.4286	168	49.5	153.05		25.6	12.9	9	33.5	1.29	256	30.4727	15.2057	0	0	0	0	0	0	0	49	32	32	12	31	30	2
319	89	328.13	68	183.5	52	161	33					2	19.1646	2.8	33	1	2	2	54	40.1429	349	46.4	155.6	7.6	25.7	11.25	13	31.2	1.125	257	32.624	13.4627	1	0		0	0	0	0	50		30	11.7	29.5	29	1
314	90.5	294.375	64.5									2	18.724	3.2	30	1	3	3	51	40.4286	98	45.45	155.8	5.55	24.5	18	21	30.75	1.8	245	21.784	19.5066	2	0.1	0.2	0.2	0.1	0	0	45.05	31.1	31.1	7.05	35	32	5
316	86	285.74	67	260.5	69	225	55					2	21.859	2.6	25	1	1	1		38.4286	265	49.15	149.95		25	21	14	35.2	2.1	250	20.473	22.7882	2	0	0	0	0	0	0	47	32	33	11	32	29	3
90.5	25	77.5	11.5	312	86.5	282.6	61					1	23.1174	3.8	23	1	1	2	77	38.2857	377	57.2	157.3	19.8	26.6	21	23.5	34	2.1	266	25.3662	24.4682	2	0		0	0	0	0	50.2		32.3	12	33	31	3
258.5	69.5	211.165	55									1	18.7164	2.8	25	1	1	1	53	40.7143	189	44.1	153.5	8.9	23.05	8.9	8	29.8	0.89	230.5	26.1657	9.63545	0	0	0	0	0	0	0	48	31.5	34	12.5	30	27.5	1
300.5	81.5	273.18	62									1	18.0373	3.7	21	2	5	3	62	41	98	42.5	153.5	19.5	22.7	12.1	11.1	30.5	1.21	227	21.9421	12.5842	1	0	0	-0.1	0	0	0	53	34	33.05	13	33	31	5
												2	21.0962	2	30	2	3	3		38.2857	349	52	157		26.85	17.9	13	34.4	1.79	268.5	29.3828	21.5155	2	0	0	0	0	0	1	45	30	33	12	35	33.5	5
321	90.5	326.56	68									2	20.5411	4.11	33	2	3	1	62	41.1429	98	49.35	155	12.65	25.3	14.35	14.75	31	1.435	253	27.9263	16.5363	2	0	0.1	-0.1	0.1	0.1	0.1	54	36.45	33.85	11.75	33.95	30.35	5
299	84.5	286.525	68.5									1	20.5598	2.8	22	2	1	3	58	37.7143	98	45.4	148.6	12.6	25.5	19.5	16	31.25	1.95	255	23.394	21.8775	0	0	0	0	0	0	0	45	30	41.5	11.5	31.5	32.5	3
281	78	259.05	57	90.5	25.5	78	13					1	20.4425	3	24	1	1	1	68	40.8571	412	52.3	159.95	15.7	25.9	15.75	12.75	35.6	1.575	259	28.4595	18.449	1	0	0	0	0	0	0	48	31	33	11	30	29	5
101	29	84	15									2	21.9445	3.9	24	2	1	3	60	40.4286	587	52.45	154.6	7.55	26.3	17	17.25	34.6	1.7	263	28.4845	20.0863	1	0	0	0	0	0	0	48	30	32	12	32	31	4
268	74.5	244.135	55	175.5	47.5	158	31					2	20.0089	3.1	35	2	1	1	63	38.7143	286	47.7	154.4	15.3	27.4	19.5	18.5	33.75	1.95	274	29.5438	23.73	0	0		0	0	0	0	53		34	12	33.5	33	4
273.5	75	244.92	54.5									1	19.1647	3.1	24	1	6	2	56	37.1429	315	41.95	147.95	14.05	24	16	15.5	31.5	1.6	240	22.1695	17.1904	2	0	0	0	0	0	0	50	30	33	10	28	29	4
104	28	85.5	13	278	77	269.255	60					2	20.5483	2.7
288.5	83	266.115	65									2	20.528	2.7	24	2	5	1		40.1429	152	48.4	153.55		26	18	15	31.5	1.8	260	26.4651	20.8566	2	0	0	0	0	0	0	48	33	31	10	26.5	27	4
301.5	84.5	284.17	62									1	17.8331	3	26	2	1	3	59	40.7143	152	41.8	153.1	17.2	22.5	12	11	31	1.2	225	21.4369	12.3696	0	0	0	-0.1	0	0	-1	48	32.5	31.55	10.5	27.5	32	3
247	73	241.78	56									1	24.3581	3	30	1	1	3	67	46.7143	504	60.5	157.6	6.5	29.4	26	25	37	2.6	294	29.4051	32.9134	0	0	0	0	0	0	0	48.3	29.8	33.5	10.5	30	29	3
186	53	151	36.5	280	78	244.92	53					1	18.1691	3.5	30	1	1	2	41.5	40.5714	223	41.4	150.95	0.1	23.4	12.5	10	31.25	1.25	234	23.6971	13.3984	1	0	0	0	0	0	0	49.5	34	33	11	31	31	3
214.5	57.5	180	36	292	82	271.61	59					1	19.6097	3.3	25	2	1	3	52	39.7143	189	41.8	146	10.2	24	17	13.5	30.75	1.7	240	21.2285	18.1314	1	0	0	0	0	0	0	51	32	32	12	32	31	2
290	82	254.34	55									1	21.1427	3.2	20	1	1	3	68	40.1429	97	53.35	158.85	14.65	26.25	31	17.75	36.5	3.1	262.5	15.218	33.1437	1	0	0	0	0	0	0	49	31	33	12	32	31	5
152.5	39.5	128	24	306.5	86.5	279.46	59.5					2	17.9556	2.5	21	1	1	1	47	38.2857	189	40.4	150	6.6	25.15	12.5	23.65	29	1.25	251.5	29.3679	14.4922	0	0	0	0	0	0	0.5	48	35	31	11	30	30.75	4
309.5	87	310.075	70	242	66	209	43.5					1	19.6	3	25	2	3	3	56	41	378	44.1	150	11.9	24.75	25.25	18.5	31.75	2.525	247.5	16.0289	26.242	2	0	0	0	0	0	0	48	30	32	11	30	29	4
281	79	255.91	65									1	17.483	2.7	31	7	1	2	43	42.2857	71	33.15	137.7	9.85	23.95	10	8	28.85	1	239.5	27.979	11.19	0	0	0	1	0	-1	0	49	33	28.5	6	25.5	23	1
128.5	33	110.5	20									1	18.4766	2.4	22	4	1	1	51	35.1429	349	41.6	150.05	9.4	23.1	10.5	7	29	1.05	231	24.7228	11.262	0	0		0	0	0	0	48.5		28	10	28	27.6	1
273	76	258.265	59	105	26	81	13					2	20.2128
297	86	262.975	70									2	19.1689	2.9	28	7	1	1	63	39	71	48.4	158.9	14.6	23	13	12	33.5	1.3	230	21.9945	13.6234	1	0	0	0	0	0	0	50	32	34	11	32	29	3
319	86	298.3	64	191.5	63	193	42					1	18.7413	3.6	25	2	1	2	56	43.7143	161	43.3	152	12.7	23.5	9	19	31.9	0.9	235	27.5298	9.93915	0	0	0	0	0	0	0	50	38	48	12	32	34	2
138	35.5	119.5	21.5	288.5	81	266.9	59					2	18.36	3	29	2	1	2	50	40.2857	378	41.2	149.8	8.8	24.6	12.5	14	31.4	1.25	246	27.5331	14.1484	0	0	0	0	0	0	0	48	30	33	12	30	29.5	1
318	84	290.45	61	201	56	181	40					1	17.8148	3.4	31	2	1	2	57	34.8571	132	43.8	156.8	13.2	23.5	12	18	31.5	1.2	235	24.4993	12.9696	0	0	0	0	0	0	0	51	34	49	12	35	36	5
274.5	74	240.995	56	76	23	71	11					2	18.5778	2.5	26	2	1	3	46	37.5714	195	41.8	150	4.2	26.25	21	20	29	2.1	262.5	24.261	24.1007	0	0		0	-0.5	0	0	47		29	10.25	29.5	29	1
287	80	246.49	60									1	21.0437	3.5	27	0	1	2	62	39.4286	71	52.6	158.1	9.4	27	17	16	34.55	1.7	270	30.8601	20.6813	0	0	0	0	0	0	0	52	36	32.5	10.5	38	37	2
271	72	216	51	323	90	324.99	68					1	17.6928	3.5	22	7	1	3	53	39.7143	161	43.5	156.8	9.5	22.5	12.5	13.5	30.2	1.25	225	20.9706	12.8359	0	0	0	0	0	0	0	53	48	34	13	33	34	1
292	78	281.03	58.5	159	40.5	149.5	27.5					2	16.895	2.6	27	2	1	3	51	38.4286	405	40.8	155.4	10.2	22	13.5	18.5	31.5	1.35	220	18.6157	13.4193	0	0	0	0	-0.5	0	0.5	48	35	30	11.25	30	30.75	3
110.5	29	93	16									1	19.7936	3.5	26	2	2	2	51	43.4286	294	47.8	155.4	3.2	26	21	25	33	2.1	260	23.4835	23.8381	0	0		0	0	0	0	52		32	12	33	32.5	4
297	88	281.815	64									1	21.3812	3.7	19	1	1	1	63	35.5714	71	52.1	156.1	10.9	27.9	28	26.5	35.4	2.8	279	22.5697	32.9056	0	0	0	0	0	0	0	50	43	37	13	37	32	3
324	88	317.925	64.5	86	24	74	9					2	18.5464	3.9	27	7	1	2	64	39.7143	497	49.7	163.7	14.3	25	14	15	31.8	1.4	250	27.2997	15.9614	0	0	0	0	0	0	0	49	30.5	34.2	12	32	31.5	2
141	40	123	22.5	257	69	232.36	48					2	23.3408	3	24	2	1	1	60	42.7143	161	50.3	146.8	9.7	28	24.5	25.5	30.6	2.45	280	26.3323	29.588	0	0	0	0	0	0	0	52	31	31	11	30	29	3
156	43	128	25	316	86.5	285.74	59.5					1	23.0831	2.8	27	0	1	1	61.5	38	223	55.1	154.5	6.4	27.5	20	19	36.3	2	275	29.351	24.36	0	0	0	0	0	0	0	48	30	33	11	30	29	1
81	26	73	11.5	284	76.5	266.9	56					1	19.9047	3	29	0	1	3	59	40.4286	195	46.9	153.5	12.1	25.1	11	15.5	33	1.1	251	30.8049	12.8552	0	0		0	0	0	0	52		32	12	32	31.5	3
287	81.5	284.955	61	72	20.5	61	6.5					1	22.1704	4	29	2	1	3	60	39.8571	349	48.3	147.6	11.7	26.2	17	24	34	1.7	262	28.1515	20.0013	0	0	0	0	0	0	0	53	38	35	13	34	31	1
304	65.5	268.47	65	193	56	151	36					1	15.7828	3.3	27	2	1	2	54	40.1429	132	39.7	158.6	14.3	21	11.5	12.5	29	1.15	210	17.5746	11.0368	1							50	33	32.1	12	31	31	4
305	79.5	288.095	64	232	60.5	188.5	42					1	20.9768	3	24	1	1	3	50	39.8571	532	43.8	144.5	6.2	23.5	15	19	31.6	1.5	235	21.6102	15.8588	1	0	0	0	0	0	0	48.1	29.5	32.6	10.5	30	29.5	4
251.5	74	215.875	53									2	19.3364	3	26	1	5	2	60	40.1429	71	48.7	158.7	11.3	24.6	13.5	22.5	33	1.35	246	26.5072	15.1743	1	0	0	0	0	0	0	47.3	32.5	33	11	28	30	1
135	36	108	22	300	85	241.78	60.5					1	19.4379	3	35	1	1	1	54	38.7143	294	45.8	153.5	8.2	24.5	15	19	32.2	1.5	245	24.6819	16.6088	0	-0.5	-0.5	-0.5	0	-0.5	0.5	53.25	36.25	31.25	12	39.25	37.75	2
319	88	327.345	70	119	33	100.5	19					2	18.2722	2.9	24	0	1	1	49	41.1429	433	38.1	144.4	10.9	22.45	13	13	29.8	1.3	224.5	20.3617	13.2659	0	0	0	0	0	0	0	49	29.5	33	11.5	29	30.5	1
293	79	245.705	56	117	33	98	16					1	19.2889	3.3	24	2	1	2	53	40.5714	195	43.4	150	9.6	23	11	12	33.5	1.1	230	23.9177	11.7002	0	0	0	0	0	0	0	50	31	32	12	31	30	1
195.5	53	170	37	316	86.5	310.075	66.5					1	15.7193	3.2	22	2	1	1	51	39.2857	405	38.5	156.5	12.5	18.5	6	8	28.5	0.6	185	15.4818	5.2674	0	0	0	0	0	0	0	50	33	31	11	31	28	1
260.5	73	216.66	50.5	196.5	52	161	33					2	17.2733	2.5
319	87	306.15	64	212	60	181	41.5					1	21.6721	3.2	26	1	1	3	59	39.4286	161	52	154.9	7	24.55	18	18.5	34.4	1.8	245.5	21.9343	19.5516	0	0	0	0	0	0	0	50	35	38	11	34	33	3
132	33	101	21	279.5	75.5	256.695	57					1	18.2369	3	27	1	1	3	49	40.2857	294	40	148.1	9	22.25	11.5	12	29.9	1.15	222.5	21.1602	11.7556	0	0		0	0	0	0	48		29.5	11.5	28.6	28	1
183.5	50	151	38.5	311	81	284.955	66.5					1	20.6076	3.2	29	7	3	1	60	40.2857	433	47.8	152.3	12.2	24.7	18.5	21	33.2	1.85	247	21.9132	20.1608	2	0	0	0.5	0	0	-0.5	52	33	33.75	12	32	31.75	2
131	34	115	21	299	83.5	277.105	61					2	17.412	3	27	1	1	2	48	39.1429	258	40.6	152.7	7.4	23	8	13	28.6	0.8	230	26.9202	8.6976	0	0		0	0	-0.5	0	52		32	12	31.75	32	1
184	46	174	30	258	69	230.79	52.5					2	17.6177	3.3	34	2	1	1	60	39.4286	195	42.6	155.5	17.4	23	10.5	9.5	30.1	1.05	230	24.4083	11.2095	0	0	0	0	0	0	0	49	31.5	34	12	30	29	4
236.5	68	197	48	313	88	306.15	66					2	21.0429	0.6
232	60	195	43.5	310	88.5	296.73	62					2	20.0398	3.5	31	1	1	2	60	38.4286	461	46.3	152	13.7	24	18	20.5	32.5	1.8	240	20.3033	19.0566	0	0	0	0	0	0	0	51	33.4	32.4	11.2	30	29.5	2
87.5	25.5	75	12	341	90	314	72					2	19.2277	3.2	20	1	1	1	62	41.2857	112	48	158	14	23.6	20	20.5	33.4	2	236	17.3839	20.46	1	0	0	0	0	0	0	50	30	34	11	29	30	5
290	84.5	258.265	59	119	34	91.5	20.5					2	23.0806	2.5	22	2	1	2	66	39.7143	195	54.1	153.1	11.9	27.4	24.5	35.3	35.6	2.45	274	24.4208	28.853	1	0	0	0	0	0	0	47	30	30	11	29	29.5	2
216	58	189	46	290.5	80	272.395	62					1	21.1355	3	31	7	1	3	54	38.8571	161	47.65	150.15	6.35	24.75	11	12.1	33	1.1	247.5	29.6082	12.6626	0	0	0	0	0	0	0	51	40	32	19	30	30	1
189.5	51	179	38	274.5	78.5	234.715	58					2	21.0692	3.5	19	4	1	2	61	40.1429	161	49.45	153.2	11.55	25.5	18	15.5	34.95	1.8	255	24.8649	20.4066	0	0	0	0	0	0	0	50.5	35.5	34.5	12	35	33	5
305.5	85	316.355	69	133.5	36	112.5	22					1	21.7437	3.4	24	1	1	3	54	40.1429	490	47.05	147.1	6.95	27.2	20	20.5	32.6	2	272	28.3445	24.06	0	0	0	0	0	0	0	50.3	35	34.2	11	30.5	29.5	1
297.5	83	248.06	64									2	20.0972	2.705	28	1	1	2	60	35.2857	68	51.9	160.7	8.1	25.45	17.55	16.25	32.5	1.755	254.5	25.1541	19.9146	0	0	0	0	0	0	0	50.5	29	39	12.5	31.5	28.5	2
300	87	240.995	58									1	19.4921	3	29	1	1	3	51	39.7143	95	44.15	150.5	6.85	26.35	12.5	11.5	32	1.25	263.5	33.5383	15.2422	0	0	0	0	0	0	0	51	33.5	32	10.5	31	27.5	1
277.5	80.5	274.75	55	233	63.5	173.5	47					1	19.1784		28	2	1	1		40.2857	161	52.15	164.9		25.45	10	9	35.45	1	254.5	33.1287	11.94	0													1
221	61.5	207.5	46	121	34.5	94	20	280.5	79	295.16	62	1	20.3708	2.4	34	1	1	1	54	36.8571	226	42.8	144.95	11.2	26.2	16	12	34.8	1.6	262	29.2025	18.9504	0		-0.5	-0.5	0	0.5	0		13.25	31.25	9.5	27.75	25	1
255.5	71	204.1	54									1	18.8777	2.8	23	3	1	1	52	40.2857	315	43.1	151.1	8.9	22.05	12.5	15.65	30.5	1.25	220.5	19.6557	12.5547	1	0	0	0	0	0	0	46	31.5	32	11.5	31.5	27	3
245	72	207.24	52.5									1	17.7201	3.11	19	1	1	2	46.5	40.4286	70	42.6	155.05	3.9	23.5	15	14	32.4	1.5	235	21.6102	15.8588	1	0	0	0	0	0	0	55.5	32.5	32	11	32	29	5
242	70	217	49									1	22.8153	3.3	37	3	3	2	60.5	39	161	48.9	146.4	11.6	26.5	18	18	34	1.8	265	28.105	21.3066	2	0	0	0	0	0	0	51	31	31	12	27.5	30	4
297	83.5	263.76	59									2	18.9094	3.9	25	2	1	3	58	39.4286	95	45.9	155.8	12.1	23.2	12.5	10.5	33	1.25	232	23.0801	13.2734	1	0	0	0	0	0	0	52.5	35.5	34	12	35.5	33.5	3
309	89	306.935	68.5									1	19.8611	2.88	28	1	1	2	52	38.2857	68	46.25	152.6	5.75	26.4	11.5	11	31.5	1.15	264	34.8486	14.1418	0	0	0	0	0	0	0	49.5	31.5	31	10	29	28	3
298	86.5	279.46	65	137	40	110.5	21					2	20.5626	3.9
290.5	84	288.88	64									2	20.8136	3.2	28	1	1	2	58	40.1429	68	48.85	153.2	9.15	24.95	20.3	16.1	32.85	2.03	249.5	20.973	22.0893	1	0	0	0	0	0	0	50	32.8	32.5	10.5	30	28.9	5
211	63	233	50									2	21.1276	3.3	28	3	1	1	54	38.7143	554	47.95	150.65	6.05	24.95	18.75	12	32.55	1.875	249.5	22.4314	20.6309	0	0	0	0	0	0	0	49.8	34	34	11	31	29.5	4
214	60.5	174	40	296	78.5	266.115	61					1	20.2494	2.6	26	1	1	2	54	36	491	47	152.35	7	25.6	15	13	34	1.5	256	28.2446	17.4337	0	-0.1		-0.1	0	0	0	46.05		28.05	11	30	27	2
285	84.5	257.48										2	19.4253	3	23	7	1	2	52	42	96	43.3	149.3	8.7	23	13	8.5	30.45	1.3	230	21.9945	13.6234	0							53.3	35.5	34	13	35.5	33.5	3
300.5	86	290.45	65.5									1	19.8877	2.855	40	2	1	1	48.5	39.2857	69	42.8	146.7	5.7	24.3	17	15	31.05	1.7	243	22.1272	18.3864	0	0	0	0	0	0	0	49.2	32.5	35	13.5	30.5	30	2
141	39	117	25	291	81	300.655	66					1	18.7071	3.4
135	35.5	108	18.5	235	69	207	48					1	23.6379	4	27	2	1	2	67	40.1429	227	56.9	155.15	10.1	29.55	26.2	20.25	32.55	2.62	295.5	29.7005	33.3219	0	0		0	0	0	0	35.5		36	12	34.5	30	2
298	82	286.525	62	228.5	62	206	47					1	22.7117	2.9	31	1	1	3	58	37.2857	372	54.6	155.05	3.4	28	23	17	32.1	2.3	280	27.873	28.0474	1	0		0	0	0	0	42		30	10	30	29	2
307	83	266.9	66.5									1	21.0305	3.75	21	3	1	1	70	38.1429	96	52.8	158.45	17.2	25.05	13	12	32.5	1.3	250.5	28.5045	14.9558	0	0	0	0	0	0	0	50.2	33.5	34	11	33.8	32	3
126.5	36	101	23									2	18.7571	2.9	23	1	1	1	52	39	337	44.6	154.2	7.4	24.5	11	7	29.5	1.1	245	28.7655	12.5252	0	0	0	0	0	0	0	49	33	33	10	30	27.5	4
280	76.5	256.695	57.5	109.5	33	94	15					2	20.913	2.5	30	2	1	1	62	35.5714	406	47.4	150.55	14.6	25.1	17.6	15.5	34.45	1.76	251	24.0036	19.6564	0	0	0	0	0	0	0	47.3	29.2	34.3	11	30.5	23.5	5
291	84	268.47	58									2	17.2207	3.23	23	1	1	1	52	37.2857	96	38.85	150.2	13.15	21.1	8	10	30.55	0.8	211	21.0091	7.9376	0	0	0	0	0	0	0	50	35	32.5	12	29	31	1
154.5	42.5	122	24	309.5	90	292.02	65					2	18.5869	3	28	2	3	2	70	38.8571	287	48.9	162.2	21.1	23.9	20.4	14.4	31.5	2.04	239	17.8674	21.1111	2	0	0	0	0	0	0	49.5	33	33.5	10.5	29.5	27.5	5
325	90	300.655	65									1	18.4423	3.3
218	84	267.685	63									1	21.4444		29	3	1	3	65	40.4286	162	48.25	150	16.75	26.1	15.75	14.5	32.6	1.575	261	29.13	18.6065	0													3
221	60	187	40.5									1	18.1232	3.5	33	2	3	3	60	40.4286	162	41.35	151.05	18.65	23.8	20	14.5	29.8	2	238	17.9387	20.66	1	0	0	0	0	0	0	52	39	30	12	28	30	5
132	35	102	20.5									2	21.0109		22	1	4	3	58	36.1429	525	49.7	153.8	8.3	28	18	15	33.85	1.8	280	33.2638	22.6566	0													5
287	84.5	261.405	66	224	67.5	199	48					2	18.0895	2.7	24	2	1	1		35.1429	161	39.65	148.05		24.35	18	16.5	29	1.8	243.5	21.3356	19.3716	1	0	0	0	0	0	0	47	33	29	10	29	27	3
293	87	270.04	65									1	16.8918	2.97	24	3	1	2	57	38.4286	68	44.55	162.4	12.45	22.15	8.35	8.75	31	0.835	221.5	23.862	8.7003	0	0	0	0	0	0	0	48.8	31.5	32.7	10	30	27	1
120	35	105	18	314	88.5	281.815	68					1	18.037		26	1	1	2		39.1429	581	40.8	150.4		23.65	18.95	20	30.05	1.895	236.5	18.4426	19.5894	0													5
126.5	36.5	97	21									1	18.1505
203	56	186	39									1	17.9367	5
221	60.5	176	42									1	17.0347	5
92	25.5	71.5	8									2	18.9171	4.8
244.5	72	215.875	44	113	30	87	16					2	21.309	2.3	26	1	1	2	63	36.1429	637	49.2	151.95	13.8	25.5	15.5	15	34	1.55	255	27.395	17.8765	0													3
186	53.5	152.5	34									2	19.1855	2.7	31	4	1	2	53	38.8571	405	40.7	145.65	12.3	23.4	9.1	13.1	31.2	0.91	234	27.0986	9.99694	0							38	34	30	11	30	29	1
148	45	127	26.5	310	90	279.46	66	252.5	71.5	210	66	1	22.2211	2.5	36	2	1	3	60	40.4286	315	50.7	151.05	9.3	27.15	16.75	15.1	33.2	1.675	271.5	31.6524	20.5357	0	0	0	0	0	0	0	47.5	30	28	10	27.5	25	4
92	26	77	12	280	82	237.07	60					1	17.2739	2.9	22	2	1	1	51	33	252	41.1	154.25	9.9	21.05	15.5	14.25	31.25	1.55	210.5	14.3511	14.4278	1	0	0	0	0	0	0	45.5	27.5	33	13	29	28	3
285	80	256.695	62									2	18.213	3.2	24	1	1	1	49	41.2857	161	41.5	150.95	7.5	24	14	12	28.75	1.4	240	24.0985	15.2614	0	0	0		0	0	0	50.5	45		10	32	30	2
177.5	50.5	146.5	35	71	21	62.5	7	269	73	266.9	58	2	20.6228	3.5	32	2	1	1	50	41	252	46	149.35	4	26.3	12.25	16.75	31.5	1.225	263	33.6401	14.9308	0	0.1	0	0	0	0.1	0	51.05	33	29	12	31.05	30	1
	76.5	222.94	58									2	19.6536	2.7	25	1	1	3	50	37.5714	252	45.05	151.4	4.95	25.25	13	12.5	31.05	1.3	252.5	29.1755	15.0859	0	0	0	0	0	0	0	49	32	28	9	28	29	1
287.5	88	275.535	65									1	21.883	3.7	25	4	1	3	61	39.5714	96	52.1	154.3	8.9	26.45	18	11	34	1.8	264.5	27.9392	21.2616	0	0	0	0	0	0	0	52	35	34	10.9	33	31	1
262	70	226.08	53									1	19.6939	2.8	25	3	1	2	52	40.8571	708	44.4	150.15	7.6	24.4	17	11	30.2	1.7	244	22.4299	18.4714	0	0	0	0	0	0	0	45	32	29	10	32	26	1
249	69	199	50									1	18.6521	3.1	31	3	1	3	54	37.5714	127	45.45	156.1	8.55	25.55	18	13.5	31.2	1.8	255.5	25.0231	20.4516	0	0	0.5	0	0	0	0	47	32.25	32	12	31	30.5	2
226	63	194	44									2	18.9541	3.5	26	1	1	1	60	40.2857	616	48.25	159.55	11.75	25.35	11	7	31.4	1.1	253.5	31.6716	12.9926	0	0	0	0	0	0	0	50	33.5	33	12	29.5	28.3	2
199	55.5	170.5	39.5	94	30	71	15.5	281	82	276.32	62	2	19.6362	3.3	25	1	1	3	61	39.7143	227	50.3	160.05	10.7	26.05	14.5	18.25	31.4	1.45	260.5	30.2931	17.2358	0	0	0	0.5	0	0	0	50	33	34.25	12.5	32	31	2
94.5	28	98	16.5									2	25.3718	3.3	26	1	1	3	73	39.2857	287	60.25	154.1	12.75	31.15	20	17.25	37.5	2	311.5	42.745	28.01	0	0	0	0	0	0	0	53	34	33	12.5	29	26	4
238	64.5	203.5	50	299	87	281.03	68.5					2	18.6773	3.5	33	3	1	2	59	38.8571	127	49.35	162.55	9.65	23.9	15.25	9.75	31	1.525	239	22.5804	16.3981	0	0	0	0	0	0	0	50	35	33	11.5	33.5	33	4
271	84	259.05	65									2	19.7476	2.7	26	1	1	1		38.1429	69	48.8	157.2		25.2	12	11	32.8	1.2	252	30.0709	13.9896	0	0	0	0	0	0	0	46.8	32.5	31	10.2	30	28	2
264	75.5	251.985	52									1	20.7477	2.685	25	4	1	1	56	38.7143	96	48.6	153.05	7.4	26.4	18.5	11.5	34.3	1.85	264	27.2571	21.7333	0	0	0	0	0	0	0	49	34.2	32	10	29	27.5	1
89	25	71.5	12	280	73	240.21	53					2	20.443	3.019	22	4	1	2	58	39.1429	435	49.4	155.45	8.6	27	16.25	20	32	1.625	270	31.6768	19.8646	0	-0.2	0	0	0	0	-0.5	50.1	34	33.5	10.5	30.5	28.25	1
235	68	179.5	46.5	290	86.5	285.74	66					1	20.085	2.9	21	1	1	3	50	38.7143	195	49.95	157.7	0.05	25.05	20.3	19.25	32.85	2.03	250.5	21.2695	22.1908	0	0	0	0	0	0	0	49.2	40	30	20	33.2	33	2
288	84	243.35	59									1	18.9904	3.3	27	2	3	2	60	38.2857	195	44.6	153.25	15.4	23.95	12	12	32.65	1.2	239.5	25.9294	13.2396	1	0	0	0	0	0	0	49	32	33.5	11.5	33	29.5	4
233	66	202.5	53.5									2	17.5311	3.35	31	1	1	2	54	35.4286	405	42.2	155.15	11.8	21.65	15.7	10.75	28.5	1.57	216.5	15.7584	15.0603	0	0	0	0	0	0	0	48	33.5	34.5	12	33.5	30	1
276	77	240.21	54									1	18.6047	2.95	25	1	1	2	57	38.5714	195	44.9	155.35	12.1	23.9	11	9	33	1.1	239	26.7834	12.1951	0	0	0	0	0	0	0	49.5	32	31	9.5	29	26.5	4
217.5	60	204	48	302	82	285.74	61					2	18.572	2.9	30	2	1	2	56	42.4286	336	48.35	161.35	7.65	24.05	23.9	18.6	31.1	2.39	240.5	15.2954	24.2558	0	0	0	0	0	0	0	48	33	31	10	27	25	2
259	69	215	42									2	16.0294	2.5	27	1	4	3	46	37.1429	462	35.85	149.55	10.15	21.5	13	11	28.2	1.3	215	17.655	12.6484	1	0	0	0	0	0	0	50.5	30	30.5	11.5	39	38	5
294	82.5	266.115	61	224	62	179	44.5					1	22.9532		28	1	4	1	52.5	41.1429	195	47.2	143.4	5.3	28.3	23	18	32.2	2.3	283	28.8728	28.3924	1													5
320.5	90.5	266.9	62	149	40	114	20					1	19.8732	2.8	24	2	1	3	58	39.4286	553	44.15	149.05	13.85	26	18	20	32.1	1.8	260	26.4651	20.8566	0	0	0	0	0	0	0	48	33	32	10	29	27	2
311	88	288.095	70									2	22.7143	3	25	3	1	2	60	41	252	52.1	151.45	7.9	29	23	28	35	2.3	290	31.2612	29.1974	0	0		0	0	0	0	54		34	11.5	31	29.5	4
113	30.5	95.5	19.5	274.5	79	266.115	61					2	19.4005	3.1	18	2	1	1	58	38.7143	315	46.7	155.15	11.3	24	16	14.5	31.2	1.6	240	22.1695	17.1904	0	0	0	0	0	0	0	47.5	36	30.5	12	33	30	5
295	86	270.04	63.5									1	21.5758	2.95	26	3	1	2	62.5	38	161	53.25	157.1	9.25	28.1	18	15	35.8	1.8	281	33.6204	22.7466	1	0	0	0	0	0	0	51	35	31	12	32.5	27.5	2
194	54	162	36	283	84	255.125	58					2	19.8015	3	28	0	1	3		40.2857	524	45.9	152.25		25.5	15	13	33.1	1.5	255	27.9127	17.3588	1							48	40	30	11	32	32	2
151	43	120.5	25	279	81	239.425	53					1	24.9043	3.4
171	51	138	31									1	21.9544	3.58	23	5	1	1	55	42	434	46	144.75	9	25.3	15.5	14	35.3	1.55	253	26.741	17.7215	0	0	0	0	0	0	0	51	35.5	34	11	34	33	1
216.5	59	194	44									2	22.2687	2.9	24	5	1	3	55	39.5714	405	44.65	141.6	10.35	26.05	9.75	11.75	33.5	0.975	260.5	35.5757	11.9531	0	0	0.5	0	0	0	0	45	31.25	30	10	31.5	27.5	2
143.5	40	115	25	291	83	291.235	66.5					2	21.38	3.1	20	5	1	1	60	39.5714	315	51.2	154.75	8.8	25.5	16.65	17	33.8	1.665	255	26.2189	19.0526	0	0	0	0	0	0	0	49.5	33.5	34	10.5	30.5	28	1
262	76.5	254.34	58									2	22.6948	2.9	29	1	5	2		38.4286	161	53.3	153.25		26.45	22.85	24.05	36	2.285	264.5	23.0804	26.1205	1	0	0	0	0	0	0	48	32	34	8.5	33.5	30	5
220.5	58	187	44		84	256.695	68					1	17.0981	3	32	3	4	3	55	38.2857	161	45.4	162.95	9.6	23	11.5	11	30	1.15	230	23.431	12.1868	1	0	0	0	0	0	0	50	34	33	12	30	30	5
314.5	91.5	299.87	69	248	72	212	45					2	18.5636	3.7	34	1	3	1	60	39	161	47.85	160.55	12.15	24.3	15	17	31	1.5	243	24.0548	16.4587	2	0	0	0	0	0	0	49	34	34	12	35	32	4
154	43.5	132	28	307.5	87	291.235	68					1	19.2215	3.5	27	2	1	3	63	38.4286	490	48.9	159.5	14.1	25.9	17.5	13.9	34.5	1.75	259	26.65	20.2584	0	0	0	0	0	0	0	51.5	31.5	32	12.5	30	28	5
291.5	83	265.33	58	86	23	84	10					1	21.9233	3.5	22	3	4	2		39.4286	315	53.25	155.85		26.4	18	17	33.85	1.8	264	27.7738	21.2166	1													4
308.5	88	306.15	67									1	20.4275	3.6	27	3	3	2	60	40.8571	68	52.95	161	7.05	27.45	22	21.75	33.8	2.2	274.5	27.0966	26.3956	2	0	0	0	0	0	0	51	34	34	13	34.5	33	5
273.5	79	242.565	59	114.5	31	92	16					2	17.8427	2.7	24	1	1	3	49	41	371	41.85	153.15	7.15	23.8	15	14.5	30	1.5	238	22.515	16.0837	0							42		30	11	31	30	4
260.5	73	239.425	52									2	18.632	2.8	23	4	1	1	55	39.2857	126	44.85	155.15	10.15	24.45	18.1	19.8	33.2	1.81	244.5	21.5402	19.5555	0	0	0	0	0	0	0	48.5	34	32	9.8	31.5	28	2
249.5	68	199	49.5									2	20.5219	3	31	3	3	1	85	39.7143	127	61.42	173	23.58	24	18	17	35	1.8	240	20.3033	19.0566	2	-0.9	0	0	0	0.5	0	49.05	36	32	9	31.75	31	5
188.5	53	180.5	35.5	250.5	72	262.19	54					1	22.9528	3.24	31	7	1	1	56	38.8571	372	49.7	147.15	6.3	29.3	16.25	13.5	36	1.625	293	40.1178	21.7334	0	0	0	0	0	0	0	48	34	32.2	11	32	29	2
244	70	244	48.5	315.5	93	334.41	69					1	20.4384	3.6	33	3	1	1	63.5	38.1429	127	50.7	157.5	12.8	29	18	11	32	1.8	290	36.902	23.5566	1	0	0	0		0	0	48.2	39.4	36.2		36.3	35.5	2
278	83	251.985	58.5									2	17.6483	2.8	25	3	1	1	52	41.5714	69	42.4	155	9.6	23	12	7	30.5	1.2	230	22.9482	12.6696	1	0	0	0	0	0	0	49	33	34	10.5	27	27	3
103	27	89	14.5	278	81.5	246.49	65					2	19.7857	2.7	24	1	3	3	55	39	553	46.65	153.55	8.35	23.7	16.75	24.5	31.75	1.675	237	20.5742	17.6463	1	0	0	0	0	0	0	49	32	31	10	30	28	5
165.5	45	146.5	28									1	20.208	3.9	28	7	1	3	59	40.2857	707	46.75	152.1	12.25	25.5	15	12	33	1.5	255	27.9127	17.3588	1	0	0	0	0	0	0	54	39	33	12	30	32	5
269.5	75	244.92	60.5									1	17.3787	3.1	29	1	1	1	52	43.8571	490	39.05	149.9	12.95	23.35	21.65	13.05	29.3	2.165	233.5	15.3125	21.5969	0	0	0	0	0	0	0	48.5	33	34.5	10.5	31	28	3
264	74	231.575	55	175	51	138	34					1	16.4024	2.9	28	1	1	2	52	38.8571	252	38.9	154	13.1	21.45	7	8.1	28.5	0.7	214.5	23.0095	7.12285	0	0	0	0	0	0	0	48	32	32.5	11	30	26	2
105.5	30	93	15.5									1	30.1348	3
160	46	119	25									2	17.655	3.3	27	2	3	2	54	39.1429	315	42.8	155.7	11.2	23.75	13.5	10	32.5	1.35	237.5	23.8088	14.6006	2	0	0	0	0	0	0	52	30	30	15	24	25	5
154	44	134	29.5									2	18.4101	2.8	31	1	5	2	52	39.4286	679	43.35	153.45	8.65	23.85	10.25	10.5	29.3	1.025	238.5	27.39	11.3984	2	0	0	0	0	0	0	49	33	31.5	10	29	27	3
287.5	82	247.275	59									2	20.3312	3.31	22	1	1	1	60	39.7143	226	47.5	152.85	12.5	24.5	12	11.5	33.65	1.2	245	27.721	13.5696	0	0	0	0	0	0	0	50	40	33	10	33.2	64	2
96	28	77.5	12.5	285	82	268.47	60					1	18.0304	3.11	27	1	1	3	49	40	490	42.65	153.8	6.35	23.7	10	10	29.5	1	237	27.1555	11.065	0	0	0	0	0	0	0	50	33.5	33.5	11	30	28	3
230	66	188.5	42.5	108	31	91.5	15					1	18.3744	3.74	31	1	3	3	70	39.1429	227	49.45	164.05	20.55	23.1	14	12	32.05	1.4	231	21.3535	14.6314	2	0	0	0	0	0	0	53	36	34	14	33.5	32	5
283	80	251.985	57	86	26	72	11					1	17.4554	3	30	2	1	3	50	39	435	36.7	145	13.3	21.7		5.5	30.3		217			0	0	0	0	0	0	0	49.5	34	33	10	30	27.5	3
248	70.5	224.51	56	161.5	47	132	31.5					2	20.4141	3.1	26	2	1	2	60.5	41.1429	227	46.3	150.6	14.2	24.35	16	15	33.05	1.6	243.5	23.2368	17.4704	0	0	0	0	0	0	0	51	47.5	34	10.5	29.5	28.5	3
196	58	161	40	111	29.5	81.5	13.5					2	15.8668	2.3	26	1	5	3	49	38.4286	253	37.85	154.45	11.15	24.5	12	10	28.65	1.2	245	27.721	13.5696	2	0	0	0	0	0	0	44.3	29.7	30	9.5	29.2	24.5	5
261.5	74	221.37	57									1	19.0121	3.4	24	1	1	1	58	41.8571	316	45.5	154.7	12.5	24.75	23	21	31.5	2.3	247.5	17.961	24.3099	0	0	0	0	0	0	0	51	34	35	10.5	32.5	29	2
204	58	193	44									2	17.1552		25	1	1	2	46	39.5714	680	34.3	141.4	11.7	22.4	12	10	30	1.2	224	21.1394	12.3096	0													4
89.5	25	75.5	12	300	75.5	259.05	52					1	21.109	4
295	87	271.61	57	92.5	26	75	11					1	20.4159	3.8
256	71	253.555	57	85	24	65	7.5					2	18.7792	3.8
85	23	66.5	8	296	80.5	259.05	61					2	18.1464	2.4	18	3	1	3	52	37.5714	554	41.65	151.5	10.35	22.9	16	11	30.95	1.6	229	18.942	16.3104	0	0	0	0	0	0	0	47	32	31.5	10	29	26	2
300.5	90	315.57	68.5									1	21.1495	3.88	21	3	1	1	60	41.8571	69	53.3	158.75	6.7	25.2	15.75	15	32.9	1.575	252	26.1628	17.8977	0	0	0	0	0	0	0	51	34.9	33	12	34	32.2	3
227	64.5	192.5	46	293	86	287.31	64					2	17.2965		32	1	1	2	45	30.1429	616	38.4	149	6.6	23.3	11	7.5	31	1.1	233	24.8586	11.8651	1													1
279	82	278.675	62									2	20.7729	2.4	22	1	4	2	56	32.2857	69	48.85	153.35	7.15	26	16	12.25	35	1.6	260	28.5313	18.7904	1	0	0	0	0	0	0	48	31.5	30.5	9.5	29	26	5
294.5	81.5	301.44	63	136	37	102	18					2	17.1046	2.2	21	4	1	1	58	39.7143	525	42.7	158	15.3	20.05	11.5	8	30.5	1.15	200.5	15.016	10.4906	1	0	0	0	0	0	0	47	33	31	9	27.5	25	4
297.5	88.5	293.59	65									2	20.5011	3.335	35	1	1	3	58	41	196	43.85	146.25	14.15	25.1	13	12.75	32.1	1.3	251	28.6717	14.9884	0	0	0	0	0	0	0	49.7	47.5	35	13.1	36.5	30.1	3
285.5	80	259.05	64.5									1	15.4283		30	1	3	3	44	37.2857	69	36.4	153.6	7.6	20.05	10	8	27.5	1	200.5	16.2666	9.24	2													4
152.5	44.5	126	32									1	22.2036	3.5	34	1	3	2	61	39.5714	582	54	155.95	7	28	20	19.1	34	2	280	31.0604	24.86	1	0	0	0	0	0	0	49	33.5	34	10.5	30.5	28	5
258	76	220.585	57									2	20.0433		33	2	1	2	54	40.4286	525	46.95	153.05	7.05	26.45	16	17	31	1.6	264.5	30.0504	19.1504	0													3
297	80.5	289.665	61	230	61	213	42.5					1	21.2449	3.4	26	1	5	2	68	41.4286	463	52.2	156.75	15.8	24	11	9	34.05	1.1	240	27.1097	12.2501	0	0	0	0	0	0	0	49.8	32.3	32	11.3	29.5	28.3	4
92	27	75.5	15									1	17.5083	2.9	26	3	1	2	50	40.7143	679	40	151.15	10	22.05	11.4	10.9	29.45	1.14	220.5	20.6621	11.5483	0	0	0	0	0	0	0	47.5	33	31.5	11	32	29.5	2
169.5	47	150	33	322	88	320.28	70.5					2	19.2776	3.3	21	1	1	3	58		405	45.6	153.8	12.4	25.05	20.3	21.15	32	2.03	250.5	21.2695	22.1908	0							51	33	33.5	12.5	31	29.5	3
300.5	90	298.3	68.5									2	20.9113	2.385	23	1	1	1	50	39	126	48.6	152.45	1.4	24.7	16.25	14	35.65	1.625	247	24.0782	17.9959	0	0	0	0	0	0	0	47	33	31	9	26	26	3
319	88.5	299.87	68	156.5	43.5	125	26					2	22.1024	3.2	24	1	5	3	56	40	462	52.35	153.9	3.65	26.85	29.55	25.5	34.6	2.955	268.5	18.0821	32.8162	2	0	0	0	0	0	0	49	33	33.3	10	29.5	27	5
128.5	34	103.5	21									2	18.2194	3.4
218	59.5	186	44									1	17.3293	3.2	24	7	1	1	54	40.1429	227	43.7	158.8	10.3	23.05	15.5	11	30.05	1.55	230.5	19.8234	15.9778	0							49.5	42	36		30	32	4
297.5	83	270.04	64.5									2	19.6669	2.7	23	1	3	2	58	38.8571	96	46.4	153.6	11.6	23.1	18	13.25	33.55	1.8	231	17.7383	18.2466	2	0	0	0	0	0	0	47	34	33	9	32	28	5
293.5	85	305.365	66	183	52	147	34					2	19.603	3.2	23	1	0	1		35	287	41.5	145.5		24.6	21.5	20	32.15	2.15	246	18.8652	22.8163	1	0	0	0	0	0	0	47.3	32.1	32.5	12.2	33.2	30.1	5
87	25	69	11	285	80	271.61	58					1	17.4257	3.675	24	3	1	3	57	34.4286	435	41.3	153.95	15.7	23.05	16	7.5	29.9	1.6	230.5	19.3708	16.4304	1	0	-0.5	0	0	0	0	50	35.25	32.5	12	34.5	30	5
172.5	48	142.5	34	283	78.5	270.04	58					2	19.7126	3.2
281	80	259.835	57.5									1	19.5377	2.9	18	1	1	1	64	39.5714	196	49.3	158.85	14.7	24.3	15	13	34.4	1.5	243	24.0548	16.4587	1	0	0	0	0	0	0	51	36	31	12	32	29.5	5
275	75	230.005	55.5									1	21.7237	3.3	21	1	1	3	69	42.4286	162	56.45	161.2	12.55	27.4	20.15	15	33.4	2.015	274	28.8557	24.4182	1	0	0	0	0	0	0	49	34	33	12	32	29	4
302.5	86	270.04	63.5	136.5	40	101	23					1	16.5001	3	21	1	1	2	45	37.8571	316	37.15	150.05	7.85	20.8	8	8	28.25	0.8	208	20.1283	7.8176	1	0	0	0	0	0	0	49	32	33.5	10.5	29	28	4
297.5	83	262.975	64.5									2	20.9269	3.1	23	7	3	2	70	41.2857	127	57.25	165.4	12.75	25.3	17	13	37.2	1.7	253	25.2262	19.2364	2	0	0	0	0	0	0	55	34.5	34	12	33	30	4
309	90	284.17	69									1	21.6356	3.4025	36	3	3	3	56	39.2857	96	46.15	146.05	9.85	26.45	17	9.75	32	1.7	264.5	28.987	20.2139	2	0	0	0	0	0	0	48.5	34	36	13	33	33	5
305	88	272.395	66	138	39	117	24					2	23.0038	3	36	2	1	3	67	40.7143	491	57.1	157.55	9.9	28	20	18	36.2	2	280	31.0604	24.86	0	0	0	0	0	0	0	49.5	32.5	33	10.5	29.8	27.8	4
297.5	85	264.545	64									1	19.1289	2.5	29	2	2	2	53	37.7143	253	41.9	148	11.1	24	14	14	29.8	1.4	240	24.0985	15.2614	0	0	0	0	0	0	0	48.7	35	33	9	28	26	5
134	37	110	22	296	84.5	288.88	65.5					1	16.5749	3.4	19	1	1	3	43	40.2857	491	36.65	148.7	6.35	21.2	13	8	30.8	1.3	212	16.8301	12.4534	1	0.1	0.1	-0.2	-0.1	0.1	0.1	51.95	34.15	34.1	12.05	33.45	30.05	4
272.5	68.5	238.64	53									1	17.8776	3.5	24	1	1	2	49	41	615	36.15	142.2	12.85	23.55	13	10	31.5	1.3	235.5	23.6754	13.9809	0	0	0	0	0	0	0	47	34	34	11.5	33.5	30	5
278	77	234.715	57									1	16.4507	2.45	28	1	4	1	48	38.5714	462	35.5	146.9	12.5	21.5	9	9.5	28	0.9	215	21.2642	9.03915	0	0	0	0	0	0	0	42	25.5	23.5	9.5	29	30.2	4
298	87.5	292.805	68	229.5	63	189.5	46.5					1	19.3536	3	24	3	3	3	65	39.7143	161	47.25	156.25	17.75	23.7	15.8	14.75	32.5	1.58	237	21.4572	16.7633	2	0	0	0	0	0	0	48.5	34	34	11	32	29	5
253	71	229.22	50									2	20.1898	2.3	22	2	2	2	58	37.8571	161	46.8	152.25	11.2	24.85	10	12.25	34.3	1	248.5	31.0258	11.64	2	0	0	0	0	0	0	46	30	29	10	28	23.5	5
278.5	79	234.715	57									2	19.5094	2.6	34	0	1	2	55	38.7143	195	47.6	156.2	7.4	25.7	12	11	33.4	1.2	257	31.7972	14.2896	0	0	0	0	0	0	0	49	32	29	10	28	30	2
253.5	75	232.36	53									2	19.4363	2.7	22	3	1	3	61		245	42	147	19	22	10	7	29	1	220	21.82	10.215	1	0	0	0	0	0	0	49.5	33.4	33.4	10	29.5	27.4	3
158	44.5	123	24									2	21.2213		31	3	1	1		39.5714	707	50.1	153.65		27.05	19.5	24	32.9	1.95	270.5	28.3678	23.3888	0													3
341.5	93	335.98	73	175	51	137.5	35.5					2	26.9505	4.6
169	48	133	32									2	16.5154	3.2	23	1	1	2	54	38.8571	336	41.7	158.9	12.3	21.7	10	9	31	1	217	20.9262	10.065	1	0	0	0	0	0	0	49.5	34	33.5	10.5	30	28	3
150.5	44	127	25	306.5	88.5	307.72	65					1	18.246	3.12	23	2	3	1	55	40.2857	226	42.1	151.9	12.9	25.2	16	16	32	1.6	252	25.9101	18.1504	1	0	0	0	0	0	0	50.5	33.3	34.1	10.2	30	28.2	5
248	73	221.37	56.5									2	23.2727	3.35	22	3	8	1	62	39	226	60.4	161.1	1.6	28.15	27.25	32	33.4	2.725	281.5	24.0657	32.5253	2	0	0	0	0	0	0	49.5	34.3	32.3	10.4	32.2	28.7	5
257	75.5	222.155	53	310	91	310.86	70.5					1	19.5504	3.6825	29	1	1	2	56	36.2857	70	44.4	150.7	11.6	23.35	13.5	9	28	1.35	233.5	22.5788	14.3306	0	0	0	0	0	0	0	52	34	33	13	34.5	32.5	2
249	70.5	222.5	49	155	44	131	25.5					1	18.5809	2.6	38	1	1	2	53	33	135	45.8	157	7.2	24	19	16	30	1.9	240	19.3937	19.9661	0							46	31	32	9	30	26	1
311.5	90	318.71	68									2	20.3778	3.3	19	1	1	2	58	41.2857	343	53.15	161.5	4.85	26.65	18	13	33	1.8	266.5	28.6048	21.4416	0	0	0	0	0	0	0	50	34	34.5	10.5	30	28	4
93	26	75.5	11	274	73.5	235.5	62					1	19.1434	3.209	23	4	1	1	56	37.8571	343	47.85	158.1	8.15	24.95	12.5	9	32.45	1.25	249.5	28.6951	14.3672	0	0	0	0	0	0	0	49.5	32	31.5	10	30.5	32	3
323	89.5	318.71	72	88	25	74.5	11					1	18.7074	3.4	23	2	1	3	57	39.5714	195	43.25	152.05	13.75	22.55	15	9	30.95	1.5	225.5	18.8396	15.1463	1	0	0	0	0	0	0	50	36	33	10	29.5	28	4
298	85.5	285.74	61	119.5	33	93	20					1	20.5904	3.5	31	1	3	1	61	39	371	48.2	153	12.8	27.55	12	13	32.7	1.2	275.5	38.5305	15.3996	2	0	0.5	0	0	0	0	49	34.25	34.5	11.5	31	29.5	5
287	79	259.05	62	210.5	55	184.5	40.5					2	21.2584	2.8	31	1	1	1	55	37.1429	70	45.75	146.7	9.25	26.45	17.5	13.5	33.2	1.75	264.5	28.4611	20.7397	1	0	0		0	0	0	49	32		9.5	22	21	4
239	67	243	57	284.5	80	306.15	67					2	21.5473	3.2	21	2	1	3	53	39.7143	343	49	150.8	4	27.25	12	13	32	1.2	272.5	37.4016	15.2196	0	0	0	0	0	0	0	50.5	33.5	32	11.5	31.5	30.5	2
91	27	79.5	11									2	19.1853	3.3	25	1	2	1	62	40	673	47.35	157.1	14.65	23.55	13.5	12	32.1	1.35	235.5	23.1907	14.4656	1	0	0	0	0	0	0	50	34	30	11	29	30	4
145.5	43	124	26									1	20.1011	3.1	29	3	1	3	60	39.7143	281	49.8	157.4	10.2	25.7	18	16	32.2	1.8	257	25.5002	20.5866	1	0	0	0	0	0	0	50	34	33.5	10	30	32	5
284	78.5	270.04	59.5	86.5	23	77	13					2	23.4538	3.7
286	80	260.62	60									1	18.4491	2.7	26	7	3	2	46	42.5714	63	38.95	145.3	7.05	22	15	10	29.4	1.5	220	17.3013	14.7338	1	0	0	0	0	0	0	49	32	32	10	34	30	5
231	65	176.625	45	110	33	89	20					2	17.3118	3.5	23	1	1	2	50	40.7143	189	40.95	153.8	9.05	22.45	13	9	30.5	1.3	224.5	20.3617	13.2659	0							49	35	35	12	33	35	3
95	26	78	11	257.5	74	252.77	55					2	20.3556	2.5	25	1	1	3	52	38.4286	308	45.8	150	6.2	25.4	14	11	30.2	1.4	254	28.6248	16.2414	0	0	0	0	0	0	0	47	32	31.5	9.5	27.5	25	3
291	80	263.76	60	117	33	96	19.5					2	20.0356	2.5
192	53	160	39	290	83	233.93	60.5					1	18.608	2.71	26	7	1	2	63.5	38.2857	120	45.75	156.8	17.75	22	10	12	32.3	1	220	21.82	10.215	0	0	0	0	0	0	0	51	32	32	20	32	30	2
247	66	244	44	323	93.5	277.89	69					1	18.3486	3.28	33	3	0	3	56	40.1429	98	42.7	152.55	13.3	24.5	17	15	30	1.7	245	22.7343	18.5563	2	0	0	0	0	0	0	49.5	33.5	35	11.3	31.5	29	5
244	73	221	44									1	23.092	3.8	26	1	1	2	46	41.1429	98	48.05	144.25	-2.05	28	19	15	34	1.9	280	32.1542	23.7661	0	0	0	0	0	0	0	51	33.5	34.5	13	35	31	4
269	76.5	237.855	56	185.5	52	158	33					1	19.6096	3.2	26	1	1	2	60	40	371	51.4	161.9	8.6	25.4	18	11	32.8	1.8	254	24.5496	20.3166	0	0	0	0	0	0	-0.5	51	35	34	11	32.5	31.25	3
269	77	219.015	59	173	46	130	32					2	17.17	3	21	1	1	1	44.5	38.8571	141	36.7	146.2	7.8	21.8	14	11	28.9	1.4	218	17.6162	13.7214	0							49	38	34	20	30.5	30	2
112	31	92.5	14.5	296	81.5	259.835	56					1	19.6959	3.4	29	7	1	2	58	39.7143	463	47.35	155.05	10.65	24.2	12	11	33	1.2	242	26.7378	13.3896	0	0		0	0	0	0	50.5		34	10.5	31	29	5
299.5	83.5	248.845	51	103	30	89.5	14					2	17.7041	2.67	29	1	1	3	52.5	38.2857	399	41.2	152.55	11.3	24	11	10	30	1.1	240	27.1097	12.2501	0	0.1	0	0	0	0	0	47.45	32.1	33.9	11.9	31.4	30.1	2
317.5	91	273.965	65	236.5	64	205	47.5					1	19.3814	3.1	25	1	4	2	53	38.7143	336	43.55	149.9	9.45	22.7	12	9	32.15	1.2	227	22.0367	12.4896	1	0	0	0	0	0	0	49	32.4	34.5	9.5	31.5	27.5	4
303	86	290.45	67	149	40.5	137	25					2	19.2236	3.1	19	1	1	3	52	39.5714	463	45.65	154.1	6.35	25.95	14	11	32	1.4	259.5	30.4884	16.6264	1	0	0	0	0	0	0	49	33.5	34	11	30.5	28.5	3
96	28.5	74	11	281	79	262.19	57					2	19.8911	3.6	29	1	1	2	65	42.4286	308	48.5	156.15	16.5	25.4	18	13	33.5	1.8	254	24.5496	20.3166	0							55	39	35	13	35	33	4
167	47	126	28	254	77	247.275	51.5					1	21.7345	4	27	7	1	1	59	39.7143	141	48.35	149.15	10.65	26.3	18	14	32	1.8	263	27.4443	21.1266	0	0	0	0	0	0	0	53	36	35.4	11.2	34.5	31.3	4
94	27	70.5	13	274	83	244.92	59					2	20.7492	2.8	24	8	1	1	60	40	546	49.85	155	10.15	25.2	14	11	32.25	1.4	252	27.9591	16.1014	1	0	0	0	0	0	0	48	33	33.5	10.5	30	27.5	5
160	38	132	28	251	67.5	377.585	52					2	18.8175	2.409	24	0	3	3	58.5	38	140	44.05	153	14.45	22.3	11	14	29.85	1.1	223	21.778	11.3151	2	0	0	0	0	0	0	48	33	30.5	11	26	25	4
323.5	95.5	299.87	68	167	50	142.5	31					1	20.9506	4	24	1	4	3	64	41.2857	511	52.5	158.3	11.5	26.3	18	14	34.8	1.8	263	27.4443	21.1266	0	0	0	0	0	0	0	50.5	35.2	37.5	12	34	31	5
297	84.5	260.62	62.5	211	60	191	42					1	19.3894	3.6	21	1	1	1	53	41	119	44.65	151.75	8.35	23.6	12.5	14	28.8	1.25	236	24.3205	13.5234	0	0	0	0	0	0	0	51.5	34.5	34.5	10.5	32	31	2
238	68.5	223.5	51	299	86	293.59	69					1	23.3263	3.8	27	1	1	2	73	40.1429	203	56.15	155.15	16.85	26.45	24.5	21.5	34.4	2.45	264.5	21.5115	27.6893	0							50	40	33	12	32.5	32	2
150.5	42	127	25									1	23.0253	3.5	27	7	1	3	61	42.7143	637	49.35	146.4	11.65	29.7	17	16	34.1	1.7	297	40.7537	22.9764	0	0	0	0	0	0	0	50	34	34.5	11	32	30	2
120	35	92	17	290	82.5	273.18	60					1	19.8773
97	27	81	15.5	279	75	271.61	57.5					2	22.9076	2.9	24	1	1	3	65	40.7143	245	55	154.95	10	27.5	20	16.5	36	2	275	29.351	24.36	0	0	0	0	0	0	0	48	28	30	9	30	32	3
95	28	85	12	266	73	259.835	61					2	19.6462	3.5	20	0	1	3	68	39.5714	545	47.2	155	20.8	24.6	14.5	12	31.2	1.45	246	25.497	16.1845	2	0	0	0	0	0	0	55	37	32	12	30	28	5
299	87	283.385	66	144	41	120.5	26					2	20.3077	3.5
261	76	263.76	56	211	56	183	39					2	21.484	3.62	24	1	1	1	65	39.2857	119	49.8	152.25	15.2	26.5	13	13	33.8	1.3	265	33.5133	15.8984	0	0	0	0	0	0	0	51.2	31	31.3	13	33	31.2	3
279	77	243.35	52									1	21.2888	3.4	26	7	1	1	54	40.5714	97	45.1	145.55	8.9	26.9	16	12	33	1.6	269	31.6019	19.5104	0	0	0	0	0	0	0	49	33.5	33.5	12	34	32	2
158	46	143	32	319.5	86.5	345.4	71					1	25.269	3.6	35	1	1	2	73	37.1429	335	61.85	156.45	11.15	31.2	26.5	19	35.05	2.65	312	35.1758	35.8273	0	-0.1	0	-0.2	0	-0.1	-1.1	51.05	32	33.1	12	34.05	30.55	4
306.5	86.5	286.525	70	164	44	142	31					2	21.5456	3.1	31	1	1	1	64	38.5714	203	49.55	151.65	14.45	24	12	9	33.1	1.2	240	26.0903	13.2696	0	0	0	0	0	0	0	50.5	34.5	34	10.5	30	27.8	1
255	72	204.885	49									1	16.2907	2.8	31	8	1	3	50	41.8571	545	41.6	159.8	8.4	22	9.5	10	30.05	0.95	220	22.2935	9.74154	0	0	0	0	0	0	0	52	39	30	11.5	31	32	4
98	25	86	12.5	289	80.5	274.75	61					2	21.0205	2.8	29	1	1	2	52	40	483	46.95	149.45	5.05	22.9	16	15	30	1.6	229	18.942	16.3104	0	0	0	0	0	0	0	46.7	31.5	30.3	11	33.3	29.5	4
247	71	222.94	54									2	22.3316	3.2	25	2	1	2	70	40.7143	511	56.35	158.85	13.65	29.35	22.5	23	35	2.25	293.5	33.0399	29.0447	1	0	-0.1	-0.2	0	0.3	0.1	50.5	29.65	36.1	9.5	28.65	29.05	4
255.5	73	230	50									2	19.6574	2.9
185	52	150	42	315.5	86	304.58	72					2	17.9629	2.9	21	1	1	1	56.6	35.8571	245	47.2	162.1	9.4	23.8	11	13	30.5	1.1	238	26.4586	12.1402	0	0	0	0	0	0	0	49.2	35	35.3	10	34	32	3
277	80	279.46	66	136	36	111	23					1	17.0886	3.1	24	1	1	3	49	38.7143	308	39.3	151.65	9.7	20.25	6	8	29	0.6	202.5	20.3559	5.7924	0	1	1.5	0.5	0.5	0.8	-1	51.5	32.75	32.75	10.75	32.4	28.5	3
164	44.5	115	30	250	66	215.875	50.5					2	18.9634	2.8	22	1	0	3	49	40.2857	399	40.45	146.05	8.55	24	14	13	29.5	1.4	240	24.0985	15.2614	2	0	0	0	0	0	0	46.7	31	32	10	30.5	31	4
88	25	78	13	315	91	321.85	73.5					2	17.843	3.2	22	1	4	1	61	39.5714	204	45.45	159.6	15.55	21.3	12	10	30.6	1.2	213	17.9722	11.6496	0	0	0	0	0	0	0	43	30	34	6	44	40	3
139	42	114.5	23	295.5	80.5	258.265	66					2	21.1689	2.6	26	1	1	3	45.5	40.4286	512	45	145.8	0.5	23.5	12.5	10	32.9	1.25	235	24.008	13.4609	0	0	0	0	0	0	0	48	33	32	9.5	28	26.5	3
84	25	65	10									1	20.4684	3	28	1	1	2	55	37.8571	399	43.75	146.2	11.25	24.05	18	13.5	30.6	1.8	240.5	20.4496	19.1016	1	0	0	0	0	-0.5	0	47	31	31.5	10	31.25	28	2
277	75	257.48	65	208	57	158	43					1	20.0856	3.2	22	7	1	2	48	41.4286	120	49.1	156.35	-1.1	25.5	15.5	13	33	1.55	255	27.395	17.8765	0	0	0	0	0	0	0	49	34	32	11	30	26	3
289.5	83	259.05	64	218	58	191	43					1	18.3601	3.5	21	1	1	2	57	39	120	46.65	159.4	10.35	23.25	10	12	34.05	1	232.5	25.6984	10.84	0	0	0	0	0	0	0	50	34	34.5	10.5	31.4	30	5
271	77	249.63	58									2	17.8506	3.195	22	1	1	3	52	40.5714	63	44	157	8	23.25	12	9	31	1.2	232.5	23.7188	12.8196	0	0	0	0	0	0	0	51.5	33	28	7	27.5	25	4
303.5	90	298.3	63.5	143	41	129	23					1	20.8719	3.1	30	1	1	1	63	39.2857	308	46.4	149.1	16.6	25	14	13	34	1.4	250	27.2997	15.9614	0	0		0	0	0	0	50.5		30.5	11	28.5	30	3
288.5	83.5	269.255	61	113.5	31	95.5	18					1	20.0369	2.7	26	1	1	3	52.5	40.1429	427	46.05	151.6	6.45	25.45	15	15	31.15	1.5	254.5	27.7474	17.3212	0							41.5	34.5	30	11	29	29	3
307	86	268.47	66									2	18.6964	3.0725	25	1	1	3	55	35.2857	62	44.6	154.45	10.4	24.75	13	12	31	1.3	247.5	27.51	14.7608	0	0	0	0	0	0	0	49	33.1	33	10.5	30.5	28	4
263	74	244.135	53.5									1	19.8512	2.9	30	1	1	2		38.7143	609	46.5	153.05		24.2	10	9	32	1	242	28.8124	11.315	0	0	0	0	0	0	0	47	35	27.5	10.5	31	26.5	3
87	23	77	12	268	76	259.05	59					2	20.1252	3.2	35	8	1	3	55	38	203	44.8	149.2	10.2	25	16	12	30	1.6	250	25.2707	17.9904	0	0	0	0	0	0	0	50	34.2	34	10.5	29.5	28	4
293.5	78	272.395	61	115	32	95	16					1	24.1665	2.791	31	1	1	1	61	42.2857	582	50.6	144.7	10.4	29.4	23	22	33.25	2.3	294	32.6611	29.6574	0	0	0	0	0	0	0	46.4	31	34.4	10.4	31.3	26.8	5
289.5	80	254.34	64									1	18.7009	2.8	30	8	1	1	54	38.7143	308	44.9	154.95	9.1	25.4	21	16	31.3	2.1	254	21.6581	23.2081	0	0	0	0	0	0	0	44	29	31	12	29	26	3
251	73	220	48	303	86.5	298.3	64					2	17.9853		26	1	1	2	60	39.1429	484	46.1	160.1	13.9				32.3					0													1
	47	146	38	253	72.5	234.715	58					1	21.4393	3.5	22	1	1	2		44.2857	280	45.45	145.6		24.5	17	16	33.6	1.7	245	22.7343	18.5563	0	0.2	0.5	0.5	0	0	-0.5	49.4	33.25	33.75	11.5	34	28.25	2
77	22	60	10	275	76	261.405	58					2	18.5157	3.4
285	80.5	259.05	61									1	18.2918	3.2	30	2	1	1	46	36.4286	119	43.55	154.3	2.45	24	19	15	31.6	1.9	240	19.3937	19.9661	0	0	0	0	0	0	0	51	33	32.5	10.5	32	30	5
296	79	273.965	57.5	114	32	90.5	16					1	21.065	3.1	27	1	1	1	53	39.2857	609	43.65	143.95	9.35	25	18	14.5	35	1.8	250	23.3045	19.9566	0	0	0	0	0	0	0	50	34	32.5	11	35	29	4
155	42	125	30	326	93	304.58	62					2	23.0957	3.3	22	4	1	3	66	38.2857	609	52.8	151.2	13.2	26	20.3	19	35.65	2.03	260	24.1666	23.1551	1	0	0	0	0	0	0	48.5	33	34.5	10.5	30	28	4
150	42.5	133.5	30									2	19.8991	3.2
297.5	88	268.47	60									1	17.2998	2.7	21	1	1	3	58	38	203	46.7	164.3	11.3	23.05	12	9	30.2	1.2	230.5	23.1016	12.6996	1	0	0	-0.5	0	-0.5	-0.5	47	32	33.25	11.5	32.25	29.25	4
295	85	291.235	71	156	44	128	27					2	19.9071	3.4	28	1	1	1	55	40.7143	511	45.3	150.85	9.7	24.2	18	9	31	1.8	242	20.8908	19.2366	1	0	0	0	0	0	0	49	35.8	31.5	9	30.5	27	3
199	54	170	36	270	75	230.79	63					1	17.7722	2.5	30	1	1	1	49	35.8571	140	37.65	145.55	11.35	20.65	12	15	31	1.2	206.5	16.1912	11.2596	0	0	0	0	0	0	0	48.5	31	32	9.5	32	29	1
244	67	221	45	317	90	302.225	70.5					2	18.2339	4	31	1	3	2	63.5	40.2857	97	42.6	152.85	20.9	22.2	10	9.5	29.5	1	222	22.4239	10.315	2	0	0	0		0	0	51.1	46	46		43	40.5	5
108	30.5	83	13	326	92	328.13	70					1	20.9302	3	20	7	1	1	48	41.1429	463	43.1	143.5	4.9	25.6	14	13	33.75	1.4	256	29.2969	16.3814	0	0	0	0	0	0	0	49.5	33	33	10.5	29.8	27.8	4
87	23	74	13	197	55	184	44					2	19.3548	3.3	24	1	1	3	59	39	189	46.5	155	12.5	22.35	20	12	32	2	223.5	14.0609	19.21	0	0	0	0	0	0	0	49	34	34	11	30.5	28.5	4
283	83	251.2	60.5	85	22	71	12					2	21.5405	3.375	29	2	1	1	65	41.5714	189	49.8	152.05	15.2	25.2	14	13	32	1.4	252	27.9591	16.1014	0	0	0	0	0	0	0	50	34	35	12	32	30.5	1
156	42	138.5	29	328	87.5	300.655	65					1	17.5426	2.8	27	1	4	3	52	38.4286	638	41.55	153.9	10.45	23.15	13.5	9.5	30	1.35	231.5	21.9734	14.1956	1	0	0	0	0	0	0	49.5	31.5	30	12.5	31	29	5
136.5	38	128.5	25									2	18.3182	3.1	22	1	1	1	49	39.8571	638	42.1	151.6	6.9	23.8	9	10	32	0.9	238	28.5246	10.0741	0	0	0	0	0	0	0	52	33	30	10	28	30	5
298	82.5	248.06	66	229	61	212	45					2	19.4827	2.6	27	1	1	1		39	120	45.25	152.4		23.35	14	10	32.5	1.4	233.5	22.103	14.8064	0	0	0	0	0	0	0	48.5	32	32	10.5	31	29.5	2
265.5	77	248.06	57									1	18.6723	3.2	25	1	1	3	56	40.8571	246	44.6	154.55	11.4	24.5	15.5	15	32	1.55	245	24.1891	17.1015	0	0	0	0	0	0	0	49.5	32.5	31	13	33	32	2
197	56	156	35	294	84	271.61	61					1	22.9732		21	1	1	3	63	33.1429	120	55.8	155.85	7.2	27.4	16	12	34	1.6	274	33.3635	19.9104	0													5
182	50	144.5	32									2	18.2091	2.7	34	1	1	1	51	36.7143	246	43.55	154.65	7.45	24.15	13	10	30	1.3	241.5	25.5641	14.3709	0	0	0	0	0	0	0	48.5	32.1	32	10	28	26.5	2
193	51	170	39.5	268	74.5	248.06	55					2	17.6064	2.8	30	7	1	3	46	39.4286	483	38.8	148.45	7.2	22.4	7	6.5	29.5	0.7	224	25.9937	7.45535	0	0	0	0	0	0	0	47	32	31.8	10	28	26	2
225.5	65	196	48	123	35	105	19					2	18.047	3.6	28	0	1	1	46.7	40.4286	188	39.45	147.85	7.25	23.95	11	10	30	1.1	239.5	26.9463	12.2226	0	0	0	0	0	0	0	61	39	38	13.5	43	40	2
308.5	85.5	284.17	71	258	68	234	51					1	20.4964	3.12	25	7	1	1	55	38.7143	97	43.75	146.1	11.25	24.15	14	13	33.1	1.4	241.5	24.5685	15.3664	0	0	0	0	0	0	0	50	34	31	10	29	27	4
170	46	142	29	262	74	218.23	58					1	17.5748	3.1	30	7	1	3	47	39.1429	140	38.6	148.2	8.4	23.6	13	8.5	29.3	1.3	236	23.8306	14.0134	0	0	0	0	0	0	0	49.8	33.5	33	10.8	32	29.5	3
120.5	35.5	98	20									1	17.7342	3.2	26	7	1	1	58	40.2857	637	41	152.05	17	24	15	15	29.6	1.5	240	23.1261	16.2338	0	0	0	0	0	0	0	51	37	29	10	27	30	4
235	64	218	52									2	20.3819	2.515	34	1	4	2	50	36.5714	97	39.55	139.3	10.45	23.5	13	9	26.6	1.3	235	23.5206	13.9483	0	0	0	0	0	0	0	46.5	31.5	31.5	12	31	29.5	4
244	67	195	47.5	309	90	274.75	65					2	20.9566	3.6	29	1	1	3	58	41	203	48.45	152.05	9.55	26.2	16	13	33	1.6	262	29.2025	18.9504	0	0	0	0	-2	0	0	50	34	30	11	34	32	3
195	54	175	41.5	276	75.5	244.92	58					2	18.1168	2.8	20	1	1	1	55	38.4286	335	40.6	149.7	14.4	21.5	14.5	9	29.5	1.45	215	16.3663	13.937	0	0	0	0	0	0	0	45.5	31	32.5	11	30.5	29	5
158	44.5	140	27	315	87	303.795	61.5					1	17.9032	3.1	28	1	1	1		40.2857	335	41.8	152.8		24.6	13	14	31	1.3	246	27.0182	14.6633	0	0	0	0	0	0	0	49	32	33.1	10.5	32.5	28	2
248	73	224.51	55.5	180	48	156	35					2	20.3571		35	1	1	2		40.2857	140	43.9	146.85		24.85	18	19	29	1.8	248.5	22.8442	19.8216	0													4
295	87	303.795	72.5									2	22.4309	3	29	2	3	1	55	39.1429	545	51.45	151.45	3.55	27	21.5	18	33	2.15	270	26.1451	25.3963	2	0	0	0	0	0	0	47	31.5	31	8	27.8	26.2	5
104	30	83	15	306.5	84	247.275	59.5					1	18.373	3.1	21	0	1	3	63	41.7143	370	46.8	159.6	16.2	23.4	11	10	33.35	1.1	234	25.1754	11.9201	1	0	0	0	0	0	-2	49.5	34	34	10.5	29	28	4
75	20	65	11	267	75	251.2	55					2	22.9055	2.8	28	1	1	1		37.2857	188	51.4	149.8		26.4	20	18	34.2	2	264	25.7304	23.26	1	0	0	0	0	0	0	48.5	30	30	10.5	29.5	28.5	5
84	24	69	12									1	19.6343	3	27	1	3	2		34.2857	203	49.7	159.1		25.35	15.5	15	32	1.55	253.5	26.9039	17.7603	2	0	0	0	0	0	0	50	28	22	12	32	29	5
93.5	26	83	13	274	79	278.675	62					2	18.6239	3.9
112	32	92	18	280.5	77	274.75	59					2	21.4801	2.7	29	1	4	2	59	37.4286	280	47.05	148	11.95	26.2	22	19	33	2.2	262	23.1323	25.0206	0	0	0	0	0	0	0	49	32	28.7	9	31	29.7	5
293.5	83.5	255.91	56	215	60	165	41					1	17.9503	3	31	1	1	1	53	39.8571	426	40.55	150.3	12.45	22.3	13	12	29	1.3	223	19.9248	13.1684	0	0	0	0	0	0	0	46	31	32	13	33	32	5
280	80	287.31	61.5	103	28.5	86	14					1	18.9242	3.6	33	2	1	2		37	281	42.75	150.3		24.05	16	15	30.5	1.6	240.5	22.3208	17.2304	0	0.5	0.5		-0.5	0	0	51.75	33.75	50	13.25	31	33	5
92.5	25	75.5	12									2	19.5651	3	26	1	1	2		38.8571	673	45.8	153		24	12	11	32.7	1.2	240	26.0903	13.2696	1	0	0	0	0	0	0	50	33.5	30	11	30	30	5
301.5	84	286.525	64.5	158	43	133	27					1	20.7936	3	31	1	1	3	53	38.4286	281	49.25	153.9	3.75	26	20	14	31.1	2	260	24.4617	22.86	0	0		0	0	0	0	50		30	10	27	28	2
248	63	217	51	294.5	85.5	303.795	70					2	19.4759	3.2	29	1	1	1	51	39.7143	98	45.8	153.35	5.2	24.5	19	16	29.2	1.9	245	20.8495	20.4412	1	0	0	0	0	0	0	50	33.5	35.5	13	33	31.5	4
274	78.5	262.975	62	207	54	196	36					2	28.9966		27	1	4	3		42.1429	141	69.35	154.65		32.85	26	24	41	2.6	328.5	42.019	37.3984	0													4
273	83	282.6	59									1	19.3523	2.9	30	1	1	2	51	39.8571	63	43.95	150.7	7.05	24.9	15	11	32.4	1.5	249	25.9551	16.9088	1	0	0	0	0	0	0	49.5	31.5	32	9	31.5	27.5	3
93	27	76.5	11									2	18.9407	2.5
296.5	78.5	288.095	64	227	65	196	51.5					2	18.0393	2.5	29	1	1	2	45	40.4286	610	38.4	145.9	6.6	23.6	8.5	8	29.1	0.85	236	28.3811	9.46284	0	0	0	0	0	0	0	47	31	29	9.5	30	27	2
277	80	279.46	58									1	19.946	2.9	26	1	6	1	59	40.1429	63	44.55	149.45	14.45	25.3	16	13	32.5	1.6	253	26.2322	18.2304	0	0	0	0	0	0	0	49.2	33.7	22.9	10.5	31.7	29	5
143	42	115	24	254	72	219	48					1	18.8086	3	30	3	1	1	46	40.7143	188	39.3	144.55	6.7	24	12	9	30.05	1.2	240	26.0903	13.2696	0	0	0		0	0	0	49.5	33.5		9	30	29	4
271	74	227.65	55	312.5	91	307.72	68					1	19.7697	3.4	18	1	5	2	67	41.5714	62	48.05	155.9	18.95	25	15	11	34.2	1.5	250	26.2774	16.9838	0	0	0	0	0	0	0	49.5	34.5	34	10.5	32	30.5	4
249	69	207	54									2	18.0352	3.215	23	1	1	2	44	38.7143	97	43.75	155.75	0.25	23.5	13	11	33	1.3	235	23.5206	13.9483	1	0	0	0	0	0	-0.5	49	33	33	11.5	31.5	29.25	5
139.5	37	125.5	24.5	301	86	306.935	62					2	19.2926	3.1935	23	1	0	3	63	39.1429	462	46.5	155.25	16.5	24	17	16.5	32.2	1.7	240	21.2285	18.1314	0	0	0	0	-0.5	0	0	49	34	33.5	10.75	30.5	29	5
273	78	244.92	55.5	179	52	143	33					1	18.196	2.7	29	8	1	3	53.5	38.5714	119	43.35	154.35	10.15	23.8	12	10	30.5	1.2	238	25.4491	13.1496	0							45	37	32	10	33	27	3
233	66	196.5	41	140	36	114	25	292.5	80.5	307.72	65	2	18.506	3	24	1	1	3	56	40.4286	140	40.7	148.3	15.3	23	12.5	14	29.8	1.25	230	22.4694	13.1484	0	0	0	0	0	0	0	48.5	34	32	10.5	33	27	3
291	82	268.47	64	84	23	71	12	199	56	175	38.5	2	18.7131	3.58	29	1	1	3		39	188	49.05	161.9		23	16	13	31.95	1.6	230	19.2274	16.3904	0	0	0	0	0	0	0	49.7	34.5	33.7	12	32.5	29.5	3
110	31.5	97	16.5	283.5	82	259.835	55					1	19.6635	3.2	22	7	1	2	57	41.1429	245	45.7	152.45	11.3	25.5	11	14	32	1.1	255	32.1963	13.0752	0	0	0	0	0	0	0	48.5	34	33.2	10	28.7	26.5	3
206	62	183	42.5	285	83	259.05	61					1	19.8911	3.4	35	8	1	1	58	38.1429	188	47.85	155.1	10.15	23.3	15	10	32.5	1.5	233	21.015	15.7088	0							52	33	35	10	39	30	4
283.5	84	262.975	57.5	103	29.5	82	13					1	18.176	2.9005	25	1	5	1	55	38.2857	307	43.95	155.5	11.05	22.85	15.5	13	31.5	1.55	228.5	19.2475	15.8228	1	0	0	-0.1	-0.2	-0.1	0	49.8	32.4	31.35	11.7	31.25	27.5	5
135.5	39.5	117	13									2	18.5639	3.5	22	2	1	2	55	39.8571	398	46.05	157.5	8.95	22.85	11	9	32	1.1	228.5	23.4526	11.6176	0							48	38	33	12	32	32	2
165	47	126	28	239	66	204.885	51.5					1	22.6902	3.3	18	7	1	3	62	43.5714	141	49.6	147.85	12.4	24.25	18	15	32	1.8	242.5	21.0387	19.2816	0	0	0	0	0	0	0	52	34	31	9	28	26	3
214	61	195	42	297	85	259.835	67					1	18.2848	2.6	23	8	1	2		37.7143	120	38.55	145.2		23	14	12	28	1.4	230	21.0564	14.5614	0	0	0	0	0	0	0	50	30	26	7	29	26	5
297	85	265.33	62	202	61	178	38					1	19.5143	2.7	21	1	1	2	49.5	40.4286	120	46.1	153.7	3.4	26.35	16.5	13.5	32.5	1.65	263.5	29.1789	19.6016	0	0	0	0		0	0	48.5	39.5	33		32.5	32	4
268	75	226.08	57	183	47	153	32					1	22.0135	3.2	28	8	1	3	56	40.2857	189	51.7	153.25	4.3	27	19.5	16.5	33	1.95	270	28.2014	23.34	0	0	0	0	0	0	0	52	43	30	11	29	30	4
93	26	72	15									2	18.6315	2.5	24	1	6	2	51	40.7143	280	43.7	153.15	7.3	23.3	15	12	30.4	1.5	233	21.015	15.7088	2	0	0	0	0	0	0	45	30	25	8	29	30	5
153.5	41	120	27	252.5	69	208.81	53					2	21.4029		35	1	1	3	56	35.8571	609	47.9	149.6	8.1	27.5	18	12	33.8	1.8	275	31.5044	22.2066	0													3
147	42	123	23									1	20.8409	2.8	28	1	1	2	64	37.8571	637	51.6	157.35	12.4	25	20	15	32.5	2	250	21.4011	21.86	0	0	0	0	0	0	0	47	35	27	10	30	25.5	4
271	78	268.47	57									2	18.0749	3.3	37	1	4	3	56.5	40.2857	97	44.1	156.2	12.4	23.15	17	16	30	1.7	231.5	18.7601	17.4089	2							51	33.5	34.5	15.5	32.5	33	4
299	80	262.19	64									2	23.0004	2.9925	17	2	1	1	63	37.1429	62	54.3	153.65	8.7	26.85	20	20.5	36	2	268.5	27.1883	23.71	0	0	0	0	0	0	0	49	32	30.5	11	31	29	4
157.5	43	129.5	25	304	86.5	288.88	68					1	20.804	3.5	23	2	1	3	56	37.7143	545	48.7	153	7.3	26.1	16	16	30.4	1.6	261	28.8661	18.8704	2							49	27	34	10	25	27	4
303.5	82	299.87	64	140.5	40.5	117	22					1	21.9662	4.2
156.5	44	122.5	28	257	72	214.305	48					2	16.9636	3.5	20	1	4	3	51.5	41.2857	370	40.65	154.8	10.85	21.2	9	9	29.7	0.9	212	20.3793	8.90415	0	0	-0.5	0.2	-0.3	-0.2	0	51	33.25	32.4	10.15	33.4	30	4
95	28	72.5	16	281.5	82	263.76	62					2	25.9319	3.3	30	1	4	2	75	38.5714	307	61.7	154.25	13.3	31.9	30	31.5	36.5	3	319	33.7349	40.785	2	0	0	0	0	0	0	55	37	34	11	33	33.5	5
199	57	166	41	86	24	73	12	274	79	237.07	60	1	19.5973	3.4	32	1	1	2	57	38.8571	203	44.3	150.35	12.7	24.5	9	9	33	0.9	245	30.9015	10.3892	0	0	0	0	0	0	0	49.5	38	38.5	29.1	36.5	36	2
197	48	162	32	274	78	219.015	54.5					2	22.1351	2.7	20	3	1	3	60	41	119	54.7	157.2	5.3	26.5	15	15	35.2	1.5	265	31.3029	18.1088	1	0	0	0	0	0	0	48	32.5	31	10	30	27	4
309.5	89.5	279.46	66	155		124.5	26					1	27.9533	3.5	25	1	1	3	67.5	40.7143	462	65.65	153.25	1.85	31.7	32	33.5	39.8	3.2	317	30.8256	42.6816	0	0	0.5	0	-0.3	0	-0.5	52	33.75	34	9.15	33.5	28.25	4
94	29	74	12	271.5	75	255.125	58.5					2	19.9791	3.1	24	1	1	3	52	41.1429	245	42.5	145.85	9.5	25	13	12	29.8	1.3	250	28.3378	14.9233	1	0	0	0	0	0	0	49	30	31	10	32	33	5
279	78	251.2	58	85	24	76	12					2	18.6532	2.8	23	2	5	2	53	40.1429	203	42.25	150.5	10.75	24	10	11.5	31	1	240	28.1449	11.215	1	0	0	0	0	0	0	52.5	33.5	31	11	29.5	28.5	5
292	84.5	283.385	67	220	61	195	51					2	19.2584	2.8	33	1	3	2	52.5	39.1429	97	45.2	153.2	7.3	23.3	17.5	18.5	32.4	1.75	233	18.7403	17.9834	2	0	0	0	0	0	0	48	33	32	10	31	29	4
143	43	126	25	311	89	284.17	68					1	17.9749	3.2	27	1	4	2	57	37.4286	280	45.7	159.45	11.3	23.25	15	16.5	32	1.5	232.5	20.8672	15.6713	1	-1	0	0	-1	0	0	51.5	33	31	11.5	33	30	5
279	80	244.92	61	183	52	152	34					1	19.9003	3.5	26	7	1	2	57	40.8571	57	50.5	159.3	6.5	25.35	12.5	12	31	1.25	253.5	30.047	14.6172	0	0	0	0	0	0	0	52	41	33	12	30	34	5
291	82	283.385	60	245	67	228	49					2	19.0159	2.9	29	2	1	1	55	39.8571	400	42.9	150.2	12.1	24.15	10	13	31	1	241.5	28.6449	11.29	2	0	0	0	0	0	0	47	32	30.5	11	33.5	30	5
297	85	288.88	67									1	21.4037	3.2	19	1	1	1	58	36.5714	57	47.2	148.5	10.8	27.15	21	19	31	2.1	271.5	27.1424	25.0456	0	0	0	0	0	0	0	53.1	48.2	32	11	30	32	5
280	81	248.06	68									1	17.919		23	4	1	3	53	41.8571	126	44	156.7	9	23.6	10	9	29.5	1	236	26.8289	11.015	0													3
154	42.5	137	29									2	17.8465	2.9
171	48	147	34	292	87.5	298.3	68.5					1	20.4452	2.9	31	1	4	1	50	38.5714	141	44.15	146.95	5.85	23.8	19.5	13	30	1.95	238	18.3787	20.22	1	0	0	0	0	0	0	48	32.5	29.5	11	31	29	4
121	32	79	14									1	20.7326	2.9	19	1	1	3	49.5	39.1429	245	46.4	149.6	3.1	23.75	19	17	32.1	1.9	237.5	18.6808	19.7286	0	0	0	0	0	0	0	49	33.5	33	11	32.5	30.5	5
97.5	28	77	12									2	18.8933	3.5	26	1	3	2		39.5714	308	43.25	151.3		24	24	14	31.55	2.4	240	15.0815	24.2784	2	0	0	0	0	0	0	48	32	33	13	35	31	5
125	36	113.5	24	293	86	294.375	66.5					2	23.845	3.3	22	1	1	3	56	34.1429	273	55.6	152.7	0.4	26.8	20	22	36.8	2	268	27.0247	23.66	0							48	38	32	13	30	31	4
283	80	239.425	60	81	25	71	12					2	16.495	2.8	23	7	3	2	52	40.4286	273	40.4	156.5	11.6	22	10	9	29.8	1	220	21.82	10.215	2	0	0	0	0	0	0	48	37	32	11	38	37	5
130	36.5	102	19	307.5	86.5	281.815	59					1	21.7987	2.9	33	0	3	1	64	40.5714	308	53.8	157.1	10.2	27.95	21	17	33.35	2.1	279.5	29.812	25.8856	2	0	0	0	0	0	0	47	35	34	10	32	33	5
258	74.5	251.985	59.5	194	54	169	40					2	20.9043	2.5	37	2	1	2	49	38.2857	126	39.35	137.2	9.65	25.95	18	18	29.8	1.8	259.5	26.3032	20.8116	0	0	0	0	0	0	0	49	33	32.5	9.5	28.5	26.5	4
151	42	126	26									2	21.8053	2.7
249.5	69.5	240.995	55									2	21.5403	3.0775	26	7	1	2	56.5	39.1429	141	47.95	149.2	8.55	27.3	15	11	34	1.5	273	34.1296	18.7087	0	-0.5	0	-0.3	0.5	0	0	49.25	36.5	32.15	13.75	29	29.5	3
255	69	240	48.5	313	90.5	299.87	67					1	19.7643	2.85	21	2	4	3	61.5	39.7143	364	48.5	156.65	13	23.8	15	13	32.8	1.5	238	22.515	16.0837	1	0	0	0			0	48	32	31.3	9.5	25	27	4
97	27	75	11	289	80.5	259.835	56.5					2	19.6685	3	19	1	1	1	62	41.4286	308	48.45	156.95	13.55	24.8	16.5	14	31.25	1.65	248	24.1453	18.3228	0	0	0	0	0	0	0	48.5	32	34	11	29.5	30	3
281	76	229.22	56									2	19.2512	3	19	0	1	3	60	33.7143	141	41.6	147	18.4	24.1	11	11	29.7	1.1	241	27.4377	12.3051	0							51.5	34.5	35	13.5	32.5	30.5	3
174	45.5	164	35									2	18.7271	2.6	27	1	4	1	52	37.7143	421	45.05	155.1	6.95	23.4	15	13.5	31	1.5	234	21.3118	15.7837	0	0	0	0	0	0	0	49	31.5	31.5	10.5	30	26.5	3
273	80	243.35	59.5									1	20.5366	3.315	18	1	5	2	59	39.5714	78	48.2	153.2	10.8	25.95	18.5	12	32.6	1.85	259.5	25.7978	21.3171	0	0	0	0	0	0	0	52	34	34	11	32	28	2
196.5	54	174.5	37	274	74	247.275	57					1	18.1816	3.4	24	2	3	1	57	40.5714	421	43.4	154.5	13.6	24.15	15	13	30.6	1.5	241.5	23.5887	16.3463	2	-0.3	0	-0.2	-0.5	0.5	0	48.15	32	33.1	9.25	23.75	24.5	5
291.5	83.5	259.835	60.5	214	61	176.5	43					2	19.4786	3.02	30	1	1	3	58	40	308	45.3	152.5	12.7	24.2	11.5	16	31	1.15	242	27.2506	12.8768	1	0	0	0	0	0	0	49.5	33.3	33	11	33	28	5
281	78	247.275	56	175	48	145	35					1	17.4242	3.35	32	1	1	2	53	39	78	39.1	149.8	13.9	23.75	14	11	29	1.4	237.5	23.323	15.0864	1	0	0	0	0	0	0	51	33.5	36	10.5	34.2	30	5
118	32	91	18	277	78	255.91	60					2	17.3695	2.8	26	1	1	1	49	41	218	42	155.5	7	23	15	8	31	1.5	230	20.1341	15.4838	0	0	0	0	0	0	0	48	33	32.5	10.5	32	30	3
245	67	199	43	308	94	300.655	71					2	20.0359	2.62	19	2	1	2	50	41	74	42.3	145.3	7.7	24.1	17	13	31.45	1.7	241	21.5265	18.2163	1	0	0	0	0	0	0	46	30.5	32	10	31	27	1
221.5	66	188	41									1	17.7118	3	22	2	1	3	54	40.2857	323	42.8	155.45	11.2	22	10	10	31.5	1	220	21.82	10.215	0	0	0	0	-0.5	0	-0.5	51.5	35	33	11.25	30	28.25	1
167	44.5	143	29.5	310	83	280.245	62					2	22.6907	3.5	25	1	1	3	60	39.4286	540	50.85	149.7	9.15	26.4	18	22	33	1.8	264	27.7738	21.2166	0	0	0	0	0	0	0	49	38	33	13	32	32	1
164	42.5	149	28.5	289	80.5	273.965	62.5					1	19.0486	3.3	27	2	1	3	61	38.8571	567	41.95	148.4	19.05	22	11	10	31.5	1.1	220	20.8849	11.1502	0	0	0	0	0	0	0	53	36	31	11.2	30	27.5	2
177	49	154	36	274	79	240.995	57.5					2	16.0698	2.7	28	2	1	3	41	40.1429	182	33.95	145.35	7.05	21.1	15.75	10.5	27.6	1.575	211	14.2777	14.669	0	0	0	0	0	0.5	0	49	34.5	31	10	32.25	32	1
316.5	91.5	287.31	70	249	70	197	56					2	18.0233	3.9
118	33	101	18	311	88.5	312.43	68					2	19.0562	3.7025	24	2	1	2	50	36.1429	197	39.9	144.7	10.1	21.5	15	16.5	32.3	1.5	215	15.9446	14.3588	0	0.5	0	0	0	0		50.75	38	37	17	32	26	4
123	36	119	24	249.5	70	234.5	53	320.5	89	325.775	69	1	18.5585	3.6	21	0	1	1	45	40.4286	197	39.1	145.15	5.9	21.5	13.5	11.5	30.8	1.35	215	17.2215	13.0818	1	0	0	0	0	0	0	53	34	34	12	31	27	2
272	74	255.91	56									2	18.1401	2.56	22	2	1	2	46	35.8571	74	38.8	146.25	7.2	22.8	10.25	11.75	31.55	1.025	228	24.0283	10.8603	0	0	0	0	0	0	0	45	30.5	31.5	10	31.3	27	2
247	67	206	46	316	89.5	304.58	65					1	18.7324	2.8	20	2	1	2	56	38	74	45.15	155.25	10.85	24.55	18.05	15.1	31.5	1.805	245.5	21.887	19.5988	0	0.5	0	0	0	0	0	47.25	32	34.5	13	30	28	4
114	32	97	15									2	16.6609		26	1	3	3	54	39.2857	666	40.65	156.2	13.35	21.3	12	9	29.5	1.2	213	17.9722	11.6496	0													4
278	76.5	256.695	56.5	219.5	59	187	44					2	21.2551	2.8	23	7	1	3	54	30.7143	350	46.4	147.75	7.6	24.45	14.25	12	33.2	1.425	244.5	25.2692	15.8266	0	0		0	0	0	0	50		29.5	10	27.5	26.5	1
301	86	282.6	59.5	130.5	35	115	19					2	18.8114	3.1	24	2	1	1	54	38.5714	393	42.75	150.75	11.25	22.85	12.25	13.5	34.5	1.225	228.5	22.2526	12.8176	1	0	0	0	0	0	0	50	34	34.5	10.5	31	28.5	1
291	83	317.925	64	225	61	216	47					2	19.8718	3.5	34	1	3	2	63	39.2857	134	45.55	151.4	17.45	26.05	23.75	18.25	31.5	2.375	260.5	21.0224	26.5065	2	0	0	0		0	0	49.5	35	33		32.5	30.5	4
307.5	87.5	264.545	65	236	63	191	49					1	21.8428	2.9	28	3	1	3	57	46	74	47.2	147	9.8	28.95	33.75	31.75	31.7	3.375	289.5	20.3164	39.9115	0	0	0	0	0	0	0	48	33.5	31	10	31.5	28	1
299	84	278.675	58.5	156.5	42	141	26.5					1	18.1387	3.4	28	2	3	3	53	38	567	41.55	151.35	11.45	23.75	15.9	16.9	30.75	1.59	237.5	21.5127	16.8967	2	0	0	0	0	0	0	51.5	31	31.2	12	32.1	29.9	4
263	74.5	212.735	54	132	36	112	22					2	16.7865	4
327	90	314	66	196	50	184.5	36.5					1	24.9967	4.7	20	4	1	1	68	41.4286	540	58.4	152.85	9.6	28.5	18.5	19	37.2	1.85	285	34.4937	23.6758	0	0	0	0	0	0	0	51	34	36.5	11.8	33.5	30	1
102.5	28	89	15	283	77	269.255	61.5					2	19.8472	3.2	29	4	1	2	55	42.1429	393	41.7	144.95	13.3	25.5	16	13	32.1	1.6	255	26.8811	18.3904	0	0	0	0	0	0	0	48	32	34	12	30	32	1
268	77	237.855	55									1	20.3615	3.3	27	4	1	2	55	37.5714	197	48.95	155.05	6.05	25.75	13.5	11	31	1.35	257.5	30.341	15.9506	0	0	0	0	0	0	0	50	34	32.5	11.5	34.5	31	2
190	55	162	34	296.5	77	232.36	62.5					1	20.6346	2.8	28	4	1	1	42	40.2857	134	44.65	147.1	-2.65	23.3	15	14.5	30.95	1.5	233	21.015	15.7088	0	0	0	0	0	0	0	48	32.5	32	10	30	29.5	3
231	63	191	48									2	20.7474	3.1	25	1	1	3	58	39.5714	119	50.2	155.55	7.8	25.4	14	11	33	1.4	254	28.6248	16.2414	0	0	0	0	0	0	0	48.1	31	30	10	28	30	2
159	46	137	32									2	28.7438	3.8
260	72	255.91	50.5									1	19.3339	2.8
290.5	84	270.04	68	104	29	91	17	225.5	62.5	180.5	49	2	19.5545	3.5	27	1	4	3	62	39.1429	182	48.2	157	13.8	26.2	19.5	21.5	31.5	1.95	262	25.5928	22.56	1	0	0	0	0	0	0	54	37.5	36	10.5	38.5	34.5	5
115	33	101	21	242.5	67.5	212	50.5	296	84.5	292.805	67	2	19.1519	3.6	23	4	6	3	55	42.2857	182	43.9	151.4	11.1	24.45	22.1	18.1	31	2.21	244.5	17.9125	23.1832	1	0	0	0	0	0	0	52	38	30	12	29	28	4
200	54	163	39	276	77.5	263.76	61					2	21.1536	3.11	18	2	1	1	55	41	182	46.9	148.9	8.1	27.45	24.25	23.5	32.8	2.425	274.5	24.8254	28.6668	0	0	0	0	0	0	0	49.5	34	34	10	32	29.5	3
257	71.5	251.985	56									2	18.7474	3.6
202	57	174	42	272	76.5	235.5	57					2	20.1094	1.775	24	2	1	2	63	37.4286	323	48.5	155.3	14.5	24.05	20.25	13	33.8	2.025	240.5	18.4195	21.1316	1	0.5	-0.5	0.5	-0.5	-0.5	0.5	42.75	31.25	24.75	6.25	22.25	29.75	5
188	49	176.5	33.5	309	86.5	310.075	60					1	18.5587	3.1	22	1	1	3	55	38.2857	540	44.3	154.5	10.7	23.95	17	13	31	1.7	239.5	21.0801	18.0889	1	0	0	0	0	0	0	48.5	34	32	9	29	27.4	3
295	85	270.04	62									1	20.2192	3.23	26	2	1	1	55	39.7143	74	49.3	156.15	5.7	26	19	14.5	32.55	1.9	260	25.4555	21.8662	0	0	0	0	0	0	0	51	31.7	35	14	34.1	35	4
287.5	84	259.05	63									1	18.0841	3.5	18	2	1	2	55	40.1429	119	42.25	152.85	12.75	21.85	17.55	15	30	1.755	218.5	14.7558	16.7556	0	0	0	0	0	0	0	50	43	34	12	33	30	4
157	44	142.5	26	235.5	63	202.53	45					1	19.8323	3	28	1	1	2	55	39.8571	393	45.7	151.8	9.3	23.65	13	13	33.45	1.3	236.5	23.9862	14.0458	0	0	0	0	0	0	0	49.5	33.5	30	10.5	27	28	2
123	34.5	99.5	18.5									1	19.9685	2.91	21	1	1	2	50	40	393	43.15	147	6.85	24	18	14	32	1.8	240	20.3033	19.0566	0	0	0	0	0	0	0	45.5	31.5	29.5	10	30	27.5	1
151.5	42	127	26	288	75.5	255.125	57					2	20.1549	2.7	27	2	1	2		40.5714	567	39.25	139.55		23.35	23.6	16.75	33.75	2.36	233.5	13.7286	23.1809	0	0	0	0	0	0	0	49.3	31	34	10.5	29	27.5	1
280	76	244.92	55.5	135.5	36	116.5	21.5					2	25.0553	2.8	26	1	1	1	60	39.1429	567	55.7	149.1	4.3	33.25	22	20	36	2.2	332.5	48.7469	32.7756	0	0	0	0	0	0	0	48	33	32.5	10	29.5	27	2
287.5	81	267.685	61.5	257	69	225	50					2	17.616	2.7
101	28	84	13									2	19.4181	3.6
303	86	291.235	65									1	19.7489	3.7	32	2	3	3	60	40.2857	182	47.6	155.25	12.4	24.8	22	18	32.8	2.2	248	18.9876	23.4806	2	0	0.1	0.1	-0.1	0	0	50.2	34.65	34.05	13.05	33.1	31.8	5
311.5	93	326.56	69	254	71	219	51					1	20.6313	3.41	28	1	1	2	53	39.1429	74	45.65	148.75	7.35	25	20	17	32.8	2	250	21.4011	21.86	0	0	0	0	0	0	0	50.5	43.5	32.5	12	34.5	30.5	2
153	42.5	130	23.5									1	17.0054	3.5	24	1	4	3	53	35.7143	393	41.65	156.5	11.35	22	11.5	11.5	30	1.15	220	20.4232	11.6118	0	-0.2	-0.5	0	0.5	-0.5	0	51.1	35.25	34	11.25	34.25	33	5
286	82	277.89	63									1	18.2652	2.65	33	4	3	2	48	38.5714	74	39.9	147.8	8.1	21.65	13	16	29.55	1.3	216.5	18.0728	12.7459	2	0	0	0	0	-0.1	0	47.1	33	33	10	30.05	28	5
206	57	183	34									1	17.4085	2.5	29	1	1	1	44	39.5714	637	37.9	147.55	6.1	21	13	9	27.85	1.3	210	16.2881	12.3233	0	0	0	0	0	0	0	47	32	31.5	9.5	27	25	1
286.5	84	273.965	67									2	20.5836	3.2	35	1	1	3	55	39	119	47.4	151.75	7.6	24.45	21	18.25	29.4	2.1	244.5	18.8851	22.2107	0	0	0	0	0	0	0	55	32	32.5	10.5	32.5	29.5	2
301	86	277.89	68									2	16.0125	3.02	24	3	4	2	51	37.8571	74	38	154.05	13	19.7	10.5	9.5	30.5	1.05	197	14.9218	9.47704	1	0	0	0	0	0	0	47	31	31	10	32	29	4
221	59	205	40.5	286	80.5	281.03	56					2	20.7892	2.85	31	4	1	1		38.8571	182	50.95	156.55		25.35	23.3	24	31.5	2.33	253.5	19.3931	25.2711	0							49			9.5	32	31.5	4
313.5	89.5	271.61	68	256	73	219	49					2	18.2553	2.8	28	2	1	2		39.7143	74	41.9	151.5		23.25	17.6	16.25	30.7	1.76	232.5	18.51	18.0284	0	0	0	0	-0.1	0	0	50	30	32	8.05	32	29	1
111	30	89	16.5									1	18	2.5	33	1	2	1		36.8571	393	40.5	150		22	9	8	29.55	0.9	220	22.7709	9.26415	0	0	0	0	0	0	0	47	32	29	10	29	26	4
273	79	249.63	55									1	17.6987	2.51	23	1	1	1	44	41.4286	74	36.7	144	7.3	21.6	14	14	30	1.4	216	17.0651	13.5814	0	0	0	0	0	0	0	46.2	34.5	33	9.5	25	27.2	2
311	88	319.495	66	267.5	78.5	256.5	51.5	153	44	135	26	1	26.9982	3.5	23	1	4	3	77	35.2857	119	63.2	153	13.8	31.55	25	22	39.55	2.5	315.5	38.2205	34.5312	0	0	0	0	0	0	0	53	38	33	13	30	38	3
290.5	82	237.855	55	100	27.5	79.5	12					2	14.6488	2.8	23	2	5	2	43	38.2857	239	33.8	151.9	9.2	19.35	11.85	11.1	27	1.185	193.5	12.9482	10.3626	0	0	0	0	0	0	0	49	32.6	33	10	28.5	27.3	1
271	73	240.21	56									2	23.1217		23	2	1	3	60	39.4286	74	53.35	151.9	6.65	28.25	21	20	34.5	2.1	282.5	30.8394	26.2006	0													2
139	39	122	24									1	18.9531	2.7	20	4	1	3	52	37.5714	182	45.3	154.6	6.7	24	18	15.5	32	1.8	240	20.3033	19.0566	0	0	0	0	0	0	0	48	33	31	10	30	28	1
207	56	172	37		83.5	241.78	60.5					1	19.6875	3.7
241	70	208	52									2	22.7074	2.6	26	2	1	1	60	41.7143	74	56.4	157.6	3.6	27.25	17.25	16	35.5	1.725	272.5	31.454	21.1673	0	0	0	0	0	0	0	46.5	32	31.5	9.5	27	27.7	1
292	84.5	257.48	67.5	263.5	72	213.5	50					1	19.3442	2.6	29	2	1	2	49.5	40.1429	197	42.2	147.7	7.3	25.05	22	15	31.5	2.2	250.5	19.7048	23.7556	0	0	-0.5	0	0	0	0	47	32.25	32	10.5	30.5	26	1
167	41	142	22.5	288.5	79.5	255.91	56.5					1	20.6776	2.8	21	2	1	3	60	41.2857	470	50.45	156.2	9.55	24.35	18.5	19.35	33	1.85	243.5	20.8701	19.8371	0	0	0	0	0	0	0	49	33	32	10	29	27.5	4
318	86	305.365	65									1	19.9226	3.5	25	2	1	2	70	39.4286	442	50.05	158.5	19.95	28.1	20	16.75	33.25	2	281	31.407	24.96	0	0	0	-0.2	0	-0.1	-1.1	51	32	33.1	12	34.05	30.55	2
264	77	233.93	55									1	20.4721	2.9	29	2	1	1	57	40.4286	74	45.45	149	11.55	24.6	10	11.5	32.4	1	246	30.1665	11.515	0	0	0	0	0	0	0	51.5	35.5	35	12	35	26.5	2
317	89	306.935	67	246.5	70.5	228	55					2	20.0758	3	21	7	1	2		37.7143	197	44.9	149.55		24.65	18.1	17.1	31.5	1.81	246.5	22.1411	19.7365	0	0	0.5	0	0	0	-0.5	49	34.25	32	13.5	28.5	30.25	2
162	48	145	30	280.5	78	225.295	53					1	17.7653	3.3	23	1	6	3	43	40	134	41.75	153.3	1.25	22.1	11	11	30.5	1.1	221	21.181	11.2051	2	0	0	0	0	0	0	50.5	34	33	11	32	29	5
259.5	76	229.22	52									1	19.1092	2.7	30	2	3	3	54	38.2857	393	44.15	152	9.85	23.8	15.25	14.75	30.6	1.525	238	22.2768	16.3219	2	0	0	0	0	0.1	0	50	30	28	12	30.05	30	5
266	74	253.555	59	197	56	178	35.5					2	23.3653	3.5	19	2	1	3		40.1429	197	50.25	146.65		25.6	19	17	36	1.9	256	24.1922	21.4861	0	0	0	0	0	0	0	52	38	32.2	11	32.5	31	1
300.5	89	258.265	65.5	200	54	174	40					1	21.07	2.5	21	2	1	1	58.5	41.5714	119	53.2	158.9	5.3	25.45	21.1	20.1	32.5	2.11	254.5	21.7138	23.3549	1	0	0	0	0	0	0	47	32	31	10	30.5	25	1
260	75	285.74	58									2	28.2111	3.05	29	1	1	1	72	38	74	71.5	159.2	0.5	33.65	41	29	36.5	4.1	336.5	27.8664	55.7867	0	0	0	0	0	0	0	49	34	32	10.2	32.4	29	3
232	64	189	42									1	18.5462	3	27	2	1	1	55	29.8571	470	43.5	153.15	11.5	22.75	9	8.25	30.5	0.9	227.5	25.1056	9.60165	0	0	0	0	0	0	0	49.7	30.5	31.5	10	29.5	27	4
120	34	101	20	296	79.5	243.35	55.5					1	20.8468	3.3	37	1	3	2	53	37	323	48.45	152.45	4.55	26.15	26.75	31.25	32.8	2.675	261.5	18.586	29.3585	2	0	0	0	0	0	0	50	33	30	11	30	29	5
213	60	169	41	276	85.5	271.61	59					2	18.7345	3.7
298.5	80	290.45	63	224	63	172.5	43					2	18.926	2.4
129	36	115	19.5									1	19.6896	3.4	24	2	1	2	59	38	477	50.5	160.15	8.5	24.55	21.2	13.25	33	2.12	245.5	18.991	22.4949	1	0	0	0	0	0	0	48	32.7	32.5	12.5	31.5	30.8	1
206	60.5	174	45									2	17.1045	2.3	21	7	1	3	49	38.1429	146	39	151	10	22.05	16.35	16.5	30	1.635	220.5	16.283	15.9274	1	0	0	0	0	0	0	49	33.2	31	10	29	27	3
285	80.5	279.46	62.5									2	16.979	3.135	24	7	1	1	50	47.5714	72	40.95	155.3	9.05	21.85	12	10.1	29	1.2	218.5	19.5317	11.9796	0	0	0	0	0	0	0	47.1	33.5	32.1	11	33.5	29	2
304.5	86	272.395	63									1	22.4126	2.97	20	1	1	1	57	39.7143	72	52.5	153.05	4.5	26.1	27	20.05	35.5	2.7	261	18.2241	29.5124	0	0	0	0	0	0	0	49.5	34	33.5	10.2	31	28	1
287	81	293.59	62									2	20.0617	2.935	25	7	1	3		39.5714	72	50.75	159.05		27.15	27.75	24.25	33	2.775	271.5	20.5625	31.6256	0	0	0	0	0	0	0	45.1	32.5	30.1	10	33.1	29	3
277.5	79	246.49	58	191	52.5	159.5	35.5					2	20.6707	3.4	21	1	1	3	55	40.4286	387	54.55	162.45	0.45	23.75	23.1	23	33.5	2.31	237.5	15.167	23.2424	1	0	0	0	0	0	0	52	31.5	34	11.5	32	31	2
292	81	270.825	67									1	17.1116	2.795	26	7	1	3	42	39.1429	72	36.55	146.15	5.45	22.45	17.25	13.35	30	1.725	224.5	16.6003	17.0273	0	0	0	0	0	0	0	50	33.3	31.5	10	27.5	26.5	3
283.5	78	278.675	60	130	35	125	19					1	22.0196	2.7	30	7	1	2	55	38.2857	324	49.05	149.25	5.95	28.65	38.7	34.55	33	3.87	286.5	15.1712	43.6809	0	-0.2	0	0	-0.5	0	0	48.1	34.5	31	10.25	30.5	28	1
294	85.5	295.16	66									2	17.2995	2.865	24	7	1	2	53	39.2857	72	42.1	156	10.9	21.5	14.75	11.65	30.5	1.475	215	16.155	14.1484	0	0	0	0	0	0	0	49.5	32.5	32	11.5	31.5	30	3
262.5	74	249.5	55	169.5	48	134	32	296.5	85	316.355	68	1	19.7186	2.9	26	1	1	3	53	37.8571	175	43.25	148.1	9.75	25.4	12.5	13	30.8	1.25	254	30.2178	14.6484	0	0	0	0	0	0	0	50	34.5	30.5	11	28.5	27	5
74	19.5	63	7.5									2	19.2982	2.8	28	1	1	1	50	40.7143	624	43.45	150.05	6.55	23.3	10	9.5	31.25	1	233	25.8587	10.865	0	0	0	0	0	0	0	47	34	27	10	31	26	1
299.5	86	272.395	70									2	19.827	2.66	24	1	1	1	55.6	39.2857	71	44.7	150.15	10.9	24.75	19.8	20.1	32.95	1.98	247.5	20.8459	21.425	0	0	0	0	0	0	0	47.5	33.5	34	17	33	31.5	5
249	69	220	47	152	42	128	25	318	89.5	288.88	69	2	19.3171	2.9	27	1	1	2		40.7143	175	46.2	154.65		25.3	9	10.75	32.85	0.9	253	33.7134	10.7492	0	0	0	0	0	0	0	48	32	29	11	31.5	28.5	4
188	51.5	148	35	313.5	88	296.73	65					1	18.7988	2.4	27	7	1	1	56	37.4286	323	44.15	153.25	11.85	24.75	14	10.5	32.65	1.4	247.5	26.4845	15.7864	0	0	0	0	0	0	0	46	34	32	9	25.5	23.5	4
86.5	24	63	10									1	20.0998	3.3	21	7	1	3	63	38.7143	540	43.7	147.45	19.3	21.95	15.25	12.25	32.65	1.525	219.5	16.9488	14.9113	0	0	0	0	0	0	0	49	33	34	10.5	30	27.5	5
278.5	80	226.08	60									1	16.834	2.6	20	7	1	1	47	40.1429	71	37.7	149.65	9.3	21.85	11.5	12.5	29.9	1.15	218.5	19.9858	11.5256	0	0	0	0	0	0	0	46	31	30.5	10	28	26	5
171	43.5	152	31.5	285	75	266.115	55					2	19.3638	3.4875
276	74	261.405	56.5	148	42.5	121	23.5					2	18.0893	3	19	1	1	2		39.5714	504	41.3	151.1		21.25	14.1	14.85	30.55	1.41	212.5	16.0318	13.4206	0	0	0	0	0	0	0	49.5	33	33	10.5	29.8	27.8	4
303	83.5	274.75	63									1	21.3857	2.8	24	1	1	3		38.5714	71	48.15	150.05		27.05	22.75	23.75	33.45	2.275	270.5	25.0501	26.7065	0							49.5	33.5	26	6	26	23	5
160	43.5	142.5	29	314	91	329.7	67					1	20.8778	4	26	2	1	2	58	38.8571	323	46.6	149.4	11.4	26.5	18	15	32.4	1.8	265	28.105	21.3066	0	0	0	0	0	0	0	52	34	36	13	31	33	1
88	26	73.5	15	308	83	293.59	60					1	17.246	3	23	2	1	3	49	38.5714	476	39.95	152.2	9.05	22.35	6.5	6	30.5	0.65	223.5	26.3388	6.93209	0	0	0	0	0	0	0	49	33	34	10.5	30	27.5	2
152	42	126	25									1	20.6858	3.703	22	7	1	3	57	40	659	48.55	153.2	8.45	25.65	14	15.5	33.5	1.4	256.5	29.466	16.4164	1	0	0	-0.1	0	0.2	-0.1	52	33.5	33.55	11	34.4	27.55	5
161	44.5	139.5	27	318	90	278.675	65.5					1	19.6773	2.9	33	3	1	1		40.4286	351	48.75	157.4		26	15.5	14	33.7	1.55	260	29.0576	18.264	0							36	30	29	11	28	28	3
249.5	71	217.445	57.5									2	18.4211	2.8	29	2	1	1	52	38.8571	106	44	154.55	8	25.5	11	8.5	31.1	1.1	255	32.1963	13.0752	0	0	0	0	0	0	0	52	32	30	8.5	31	25	2
159	42.5	137	27	294	79.5	254.34	56					2	20.2318	3.5
188	52	151	34									1	19.1611	2.5	24	1	1	2	52	36.4286	351	43.95	151.45	8.05	24.2	11	12.5	31.75	1.1	242	27.7672	12.3602	0	0	0	0	0	0	0	51	33	31	9	27	28	1
226	60	207.5	45	299	86	288.88	63	114	34.5	100	18	2	22.4311	3.9	36	7	1	2	60	40.7143	225	50	149.3	10	27	18	16	32.5	1.8	270	29.7848	21.7566	0	0	0	0	0	0	0	51.5	35.5	36	12.5	35	31	3
264	72.5	238.64	55									2	18.8222	3.3	24	7	1	1	52	42.8571	323	44.9	154.45	7.1	24.1	11	14.5	30.5	1.1	241	27.4377	12.3051	1	0.2	0	0.1	0	0	0	49.1	31	34.55	10.5	32.4	31.2	3
281.5	80.5	290.45	62	117	34	93	18	210	59	210	42	2	18.7029	3	31	1	1	1	51	38.7143	225	42.25	150.3	8.75	24.75	11	9.5	31.2	1.1	247.5	29.6082	12.6626	0	0	0	0	0	0	0	47	31.1	32	13	30	27.5	2
108	28.5	94.5	17									1	19.9533	3.2	29	2	1	3	56	37.8571	540	46.1	152	9.9	26.15	15	16.5	33.05	1.5	261.5	30.0982	17.8463	1	0	0	0	0	0	0	49.5	34	33	10.5	30	28	3
189	49.5	155	32	291	77.5	291.235	65					1	18.4512	2.9	26	1	1	2	56	37.5714	476	46.5	158.75	9.5	24.15	11	9	30.15	1.1	241.5	27.6023	12.3326	0	0	0	0	0	0	0	49	31.5	31	9.5	29	27	2
269	74	245	54									2	17.9426	3.1	23	1	1	2	56	39.4286	106	41.4	151.9	14.6	22.35	11	10	31.45	1.1	223.5	21.9282	11.3427	0	0	0	0	0	0	0	52	31.5	30	10	29	29	3
299.5	81.5	284.17	61									2	23.8405	2.9	22	1	1	3	59	35.2857	71	54.9	151.75	4.1	29	20	21	36	2	290	34.5986	25.86	0	0	0	0	0	0	0	49.3	43.3	31.5	10	31.5	28.1	2
247	69	243.35	45.5	159.5	44	120	30					2	19.4335	3	23	1	1	2	55	40.7143	225	46.9	155.35	8.1	24.8	14.5	12.5	32.7	1.45	248	26.1386	16.3295	1	0	0	0	0	0	0	50	34	34	10.5	30	27.5	3
160	44.5	137	30									2	21.3458	2.6	22	7	1	2	55	39	267	43.65	143	11.35	24.6	17	21.5	31.85	1.7	246	23.0402	18.6413	0	0	0	0	0	0	0	48	31.5	29	10	28	24.5	3
138	40	116	23									1	18.9952	3.1765	26	1	1	3	58	38	442	43.8	151.85	14.2	25.5	11	12	31	1.1	255	32.1963	13.0752	0	-0.1	-0.1	0	0	-0.1	0	52.05	35.05	31	11.5	33.05	32.1	3
266	75.5	218.23	47	161.5	48	146	29.5					1	18.7469	2.9	25	7	1	1	48	40.7143	442	40.4	146.8	7.6	24.25	16.25	17.75	31.1	1.625	242.5	22.69	17.6302	0	0	0	0	0	0	0	47	30.4	33	10.5	27.5	24.5	3
189	47	142.5	32									2	18.4193	3.865
298	76	266.9	60.5									1	18.9499	4.39
164	45.5	128	26	288	80	247.275	56					1	19.2352	3.2	25	7	1	2	55	39.4286	504	43.8	150.9	11.2	23.05	13.1	15.25	30.55	1.31	230.5	22.0505	13.7506	0	0	0	0	0	0	0	48	33	32	12	35	32	2
302	83	329.7	68									1	20.5197	3.1	23	7	1	2	56	41.1429	106	44.1	146.6	11.9	25.05	23.25	22.75	33.1	2.325	250.5	18.5832	24.8772	0	0	0	0	0	0	0	51	40	30	10	29	30	3
255	73	210.38	52	308	88.5	317.14	69					2	23.2007	2.9	23	7	1	2	59	41	106	53.85	152.35	5.15	28.35	28.75	23.9	37.35	2.875	283.5	23.226	34.2646	0	0	0	0	0	0	0	51	34	32	12	28.5	29	4
233	92.5	270.04	66									1	18.6304	2.9975	21	1	1	3		38.2857	71	44.5	154.55		23.5	11	12	31.5	1.1	235	25.4938	11.9751	0	0	0	0	0	0	-0.2	49	32	34.5	10.3	30	29.4	4
276	77.5	248.06	54									1	22.2965	2.775	23	7	1	3	66	36.7143	107	49.9	149.6	16.1	25.65	32.55	23.25	33	3.255	256.5	12.4541	33.4283	2	0	0	0	0	0	0	47	32.5	30.5	10	30	29	4
295.5	87	293.59	62.5	165	43	122.5	29					2	19.7793	2.8	21	7	1	1	52	36.2857	296	47.95	155.7	4.05	22.55	14.75	11.1	33.5	1.475	225.5	19.0631	14.9228	0							47	38	31	12	30.1	30	2
295.5	86	289.665	62	127.5	36	99.5	20	224	64.5	190	43	2	18.548	2.8	29	7	1	3		39	226	42.6	151.55		23.65	18.75	18.75	30.5	1.875	236.5	18.6199	19.4121	0	0	0	0		0	0	46	34	31.5		31.5	29.5	3
228.5	61	213	42.5									1	21.157	3.8	20	3	6	1	60	38	386	49.3	152.65	10.7	25.7	14	16	34.55	1.4	257	29.6354	16.4514	0	-0.3	0	0	0	-0.5	-0.2	51.15	34	35	12.5	35.25	32.1	3
147	39	123	25	308	83.5	308.505	64.5	245.5	68.5	240	43.5	1	22.0968	3.05	26	7	1	3	62	40.4286	206	49.95	150.35	12.05	28.55	19.5	19.5	35.2	1.95	285.5	33.5454	24.8513	0	0	0	0	0	-0.5	0	50.5	37	32	14	29.25	30	3
295.5	80.5	301.44	65	130.5	37	105	20	234.5	63.5	217.5	45	1	20.4887	2.9	30	7	1	3	62	40.4286	206	46.5	150.65	15.5	26.2	17	15.5	33.5	1.7	262	28.1515	20.0013	0	0	0	0	0	0	0	45	33.5	32	12	31	28	3
161.5	42	139.5	28	255	73	210.38	50					2	16.3378	2.5	23	7	1	2	49	44	324	37.4	151.3	11.6	22.65	10.85	8.65	29.5	1.085	226.5	22.9822	11.3635	0	0	0	0	0	0	0	45	30.5	31	9	27.5	25	2
297	85.5	275.535	60									2	18.1071		26	7	1	1	55	38.7143	72	43.25	154.55	11.75	23	22.1	16.65	32.5	2.21	230	14.0369	21.581	0													2
308.5	88.5	292.02	66.5									2	18.8237	2.8	22	1	1	2		39.8571	72	47.2	158.35		23.45	18.6	19	33.6	1.86	234.5	18.1893	19.0927	1	-0.1	0	0	0.1	0	0	50.05	32.5	32.1	8.15	26.5	24.6	3
311	88	256.695	61									2	17.9976	2.6	18	1	6	3	50	42.1429	106	42.6	153.85	7.4	21.75	17.25	15.5	32.05	1.725	217.5	14.7407	16.4235	0	0	0	0	0	0	0	50.5	32.5	32	10	26	24	5
218	58	194	41.5									2	19.2189	3.458
266	73	240.21	55									2	16.5344
77.5	22	71	9.5	282	79	251.2	53					2	21.2699	3.6
325	90	302.225	64.5	209	55.5	209	36.5					2	17.8641	3.5
222.5	60.5	199.5	42									2	23.0966	3.7
180.5	43	162	29	327	92	343.045	70.5					2	19.8751	4.2	28	1	1	2	63	40.1429	324	47.75	155	15.25	24.25	21.35	14.2	33.5	2.135	242.5	18.0116	22.3087	0	0	0	0	0	0	0	54.5	36.5	32.5	12.5	35.5	33.5	5
248	73	213.5	48									1	18.7748	4.8
217	57	167	42	292.5	80.5	266.115	59					1	17.8787	2.8	23	1	1	2	50	38.2857	145	39.4	148.45	10.6	22.35	13.1	12.1	30	1.31	223.5	19.9788	13.2921	0	0	0	0	0	0	0	51	43	33	14	28	30	4
322	88	284.955	58	117	32	88	16					1	21.7045	3.7
301.5	88.5	349.325	69	77.5	23	66	10.5					2	20.2238	3.2	18	7	1	2	53	39.1429	225	43.05	145.9	9.95	24.65	18.65	16.2	31.2	1.865	246.5	21.6219	20.2557	0	0	0	0	-0.5	0	0.5	50	33.5	31	12.25	34	29.75	4
285.5	81.5	238.64	60									2	20.1997	2.775	24	2	1	2	53	41.2857	72	46.7	152.05	6.3	25.55	22.85	22.05	32.5	2.285	255.5	20.3825	25.0922	1	0	0	0	0	0	0	41.4	32	23	10	29	26	3
213	85.5	264.545	59									1	19.3207	2.9	26	2	1	2	43	39.5714	72	41.75	147	1.25	24.25	21.1	26.35	30	2.11	242.5	18.2314	22.0889	0	0	0	0	0	0	0	48	32.5	30	10.5	31.5	29.5	2
235.5	60	270	45	295	80	286.525	62	145	43	115	24	2	18.4947	3.2	18	7	1	3		40.7143	226	40.95	148.8		24.15	21.65	20.3	31.5	2.165	241.5	17.472	22.4629	0	0	0	0	0	0	0	49	30.5	31.5	13	33	32.5	2
272	72.5	262.19	54									1	21.9037	2.7	21	4	1	2	55	38.8571	146	46.85	146.25	8.15	27.05	27	25.75	33	2.7	270.5	20.9617	30.7949	0	0	0	0	0	0	0	48	31	29.5	11	30.5	27.5	3
258.5	72	211	51	318	87	317.925	69					1	19.8004	2.7	22	2	1	1	48	39.5714	107	43.4	148.05	4.6	24.15	20.1	22.4	31.2	2.01	241.5	18.8356	21.0993	0	0	0	0	0	0	0	46	33	32	11	30	29	1
185.5	51	169.5	36	266	76	259.05	55					2	19.7175	3.3	27	1	3	3	62.5	37.8571	351	48.2	156.35	14.3	25.5	19	18	32.85	1.9	255	23.8803	21.3911	2	0	0	0	0	0	0	49	33	26.5	10	30	26	5
306	90	301.44	70	246.5	71	203	52					2	19.6198	3.025	24	1	3	1	65	39.4286	107	47.9	156.25	17.1	24.8	27.15	17.1	33.5	2.715	248	14.5886	27.8796	2	-0.5	0	-0.5	-0.5	-0.5	0.5	35.25	20	31.25	6.25	26.25	25.75	5
109.5	30	93	15.5										17.8869	2.6975	36	2	1	3	43		414	37.4	144.6	5.6	22.4	12	14	29.6	1.2	224	21.1394	12.3096	0	0		0	-0.2	-0.1	0	46.9		31.5	12.4	32.05	28.5	4
287	78	251.2	59	175	43	135	30.5					1	16.0619	2	30	1	1	2	41	36.8571	596	34.85	147.3	6.15	22	9	8	27.3	0.9	220	22.7709	9.26415	0	0	0	0	0	0	0	47	31	31	9	25.5	23	4
88	20	74.5	11	327	90	323.42	72					1	18.0878	3.1	31	1	1	3	57	39.2857	351	43.4	154.9	13.6	22.2	11.5	13	29.75	1.15	222	21.012	11.7268	0	0	0	0	0	0	0	49.5	33	34	10	30.4	28	4
86.5	24.5	69.5	11.5	326	88	337.55	71					1	20.1423	3.3	21	7	1	2	66	40.7143	540	51.05	159.2	14.95	25.1	12	12	33.45	1.2	251	29.7304	13.9296	0	0	0	0	0	0	0	49	38	30.4	9	31	27.5	3
280.5	81	266.9	60.5	212.5	64	171	40					2	20.0578	2.325	24	4	3	1	51	38.8571	225	44.65	149.2	6.35	23.5	12	14	33.45	1.2	235	24.4993	12.9696	2	0	0	-0.1	0	0.2	0	46.5	28	26.05	10.1	30.1	26.5	4
117	37	138	22	278	75	269.255	60					2	19.5816	1.8	21	1	1	3	39	39.7143	351	35.45	134.55	3.55	22.65	20.35	17.25	30.05	2.035	226.5	14.5502	19.7955	0	0	0	0	0	0	0	40	26.4	26.5	9	24	22	2
215.5	60	176	42	283.5	80	304.58	65	105	31.5	93	15.5	2	20.1508	2.7	29	1	1	3	57	37.4286	154	50.4	158.15	6.6	24.5	13	16	31.5	1.3	245	26.6923	14.5983	0	0	0	0	0	0	0	49	36.5	25.2	10	26.5	26	5
266	73	266.115	57.5	186	50	145	36					2	18.298	3.2	23	1	1	3		40.4286	74	37	142.2		21.8	16	21	28.9	1.6	218	15.9072	15.4304	1	0	0		0	0	0	51	45.5		10	32.5	31	5
264.5	76	239.425	56	175	48	154.5	31.5					1	20.2184	3.8	24	1	1	1		39	280	46.1	151		25.75	16	18.75	34.5	1.6	257.5	27.7012	18.5904	0							50		34	15	37	36	3
195.5	55.5	170	39	280.5	79	266.9	59	90	24	73.5	12	2	16.9717	2.8	18	1	1	2	45	38.7143	154	37.2	148.05	7.8	31.2	17.75	16	29.5	1.775	312	45.7864	25.2168	0	0	0	0	0	0	0	47	32.5	33.5	12	32	29.5	4
267	77.5	237.07	56									1	18.1114	3.41	20	2	6	2	54.5	40.4286	74	45.5	158.5	9	22.35	13	16.5	32	1.3	223.5	20.07	13.2009	2	0	0	0	0	0	0	50.9	34	34.5	10.9	32	30	5
201	55.5	155	34									1	21.1556	2.8	24	7	3	1	58	40	224	47.6	150	10.4	25.5	25	26	34.8	2.5	255	18.3027	26.9688	2	0	0	0	0	0	0	48	32.5	30.5	10	27	25	4
254	68	196	48									1	18.3669	3.12	23	1	1	1	57	39.1429	104	46.2	158.6	10.8	23.3	17	15	32.45	1.7	233	19.1874	17.5363	0	0	0	0	0	0	0	51	34	34.5	10.1	31	28.5	4
272.5	72.5	245.705	58	85	20	79	10					1	20.2604	3.4	27	1	1	1		43.1429	224	43.9	147.2		24.4	21.25	16	33.5	2.125	244	18.521	22.3802	0	0		0	0	0	0	51		32	11	28.5	30	5
262	70	221.37	50	156	43.5	130	27					1	20.9094	3.2	25	1	1	2	54.2	37.1429	104	48.5	152.3	5.7	26.2	15	15.5	33	1.5	262	30.2691	17.8837	1	0.1	-0.1	-0.1	-0.1	-0.1	0	53.05	32.55	32.15	9.25	29.05	28.5	5
157.5	40.5	125	24									2	21.7308	3.2	19	1	1	3	57	40.5714	252	49.45	150.85	7.55	24.9	24.5	30	34	2.45	249	17.0733	25.7905	0	0	0	0	0	0	0	50	35.7	31	10.5	31.5	26.8	1
297.5	82	282.6	61.5									1	20.8526	3.1	23	7	1	2		39.2857	315	48.4	152.35		26.35	19	22.5	33.4	1.9	263.5	26.5818	22.1987	0	0	-0.5	-1.1	0	0	-0.2	50	34.25	29.55	18	33	30.1	4
163	46	137	30	327	90	375.23	69						21.1543	3.52	24	1	1	2	58	40		50.3	154.2	7.7	26.7	26	23.5	33.5	2.6	267	20.8554	29.4034	2	0	0	0	0	0	0	50.5	34.5	34.6	11	35.1	30	5
304	80.5	283.385	59	212.5	61.5	219	40	111	31	89	19	2	22.7633	3.2	33	1	1	3	54	40	154	45.9	142	8.1	27.1	17.5	17.5	33	1.75	271	30.6637	21.3084	0	0	0	0	0	0	0	50	32	31.5	10	30	28	3
	89	285.74	72.5									1	17.2656	2.6	25	2	1	2	52	38.4286	70	44.2	160	7.8	21.7	8	6.5	32.35	0.8	217	22.8136	8.1776	0	0	0	0	0	0	0	47	32.5	31	9.5	29	27	4
297	85	262.19	62	123.5	33	100	20.5					2	20.415	2.9	26	1	1	3	61	40.4286	231	49.65	155.95	11.35	26.25	24.5	16.65	34.2	2.45	262.5	20.9174	27.4443	0	0	0	0	0	0	0	51	33	31.5	10	29.5	26.5	3
257.5	72.5	210.38	51									1	20.1757	3	31	7	1	3	52	40	99	52.2	160.85	-0.2	24.7	18	12	33.5	1.8	247	22.3874	19.6866	1	0	0	0	0	0	0	52	33	32	10	29	28	3
260.5	71	227.65	52									1	19.4019	3	20	7	1	1	52	38.7143	204	43.8	150.25	8.2	23.5	13	11	32.5	1.3	235	23.5206	13.9483	0	0	0	0	0	0	0	48	32.5	29.5	11	32	28.5	1
160.5	44.5	127.5	25.5									1	16.6279	3.2	26	7	1	2		38.8571	204	41.3	157.6		22.15	10	8	31.3	1	221.5	22.2723	10.29	0	0		0	0	0	0	50		31	10	27	29	1
269	75	232.36	54	77.5	23.5	61.5	13					1	19.4906	2.8	27	7	1	1	58	42.2857	204	47.25	155.7	10.75	25.3	13	12	35.5	1.3	253	29.3442	15.1183	0	0.5	0	0	0	0	0	49.25	31.5	29	10	31.5	26	1
296	83.5	308.505	61.5									1	16.8224		24	7	1	2	48	37.8571	442	37.8	149.9	10.2	21.8	14.5	7.5	29.05	1.45	218	17.183	14.1545	0													1
245.5	66	222	48									2	21.1035	2.8	26	1	1	2	49	37.4286	379	47.8	150.5	1.2	28.1	25.25	22.25	32.5	2.525	281	25.8957	30.4714	0	0	0	0	0	0	0	45	31	31	9	30	25	5
140	40	112.5	25.5									1	19.9752	3.84
298	89.5	289.665	69.5									2	20.0384	3	23	1	1	3	56	38.1429	99	49.55	157.25	6.45	25.55	15	12	33.5	1.5	255.5	28.0785	17.3962	0	0	0	0	0	0	0	51	35	30	10	28	35	4
251.5	72.5	243.35	53.5									1	19.9718	2.8	28	1	1	1	56	40.2857	70	49.7	157.75	6.3	24.5	19	9	31.9	1.9	245	20.8495	20.4412	0	0	0	0	0	0	0	47	32	34.6	10	31	29	3
229.5	64	214.5	42	267	75	243.35	55					2	18.1246	4.435
113.5	30	102	16	294	84	290.45	63.5					1	20.0735	3.1	27	1	1	1	52	40.4286	321	46.5	152.2	5.5	25.5	21.5	24	31	2.15	255	21.4877	23.7838	0	0	0.5	0	0	0	0	49.5	34.25	33	10.5	30	28	1
144	41.5	141	28.5	301.5	88.5	272.395	66.5					2	16.6688	4.4
108	30	76	17.5	256.5	67.5	238.64	47					2	22.0267	3.7	30	1	3	1	65	40.8571	379	49	149.15	16	26.6	22	21	31	2.2	266	24.3738	25.4606	2	0	0	0	0	0	0	51	33	31	11	31	30	5
198	52.5	172	36	275	82	284.17	61.5					2	19.4789	3.1	23	1	1	2	52	41.5714	231	43.1	148.75	8.9	23.5	10	9	31.3	1	235	26.5039	10.965	0	0	0	0	0	0	0	49.5	33	34	10	29.5	27	5
124	37.5	102	21									2	17.8448	3.225	25	3	1	3	55	39.4286	414	45	158.8	10	23	13	9	32.2	1.3	230	21.9945	13.6234	1	-0.5	-0.5	-0.5	0	-0.5	-0.5	46.25	34.25	32.25	10.5	33.25	39.25	3
224.5	63.5	198	41									2	18.074	2.9	29	1	1	2	49	40.7143	414	40.45	149.6	8.55	23	8	10	29.55	0.8	230	26.9202	8.6976	0	0	0	0	0	0	0	47	32	30.5	11	33.5	30	3
262	74.5	223.725	53.5									2	20.2764	2.8	30	1	4	3	65	38.4286	99	50.65	158.05	14.35	28.5	22	14	31.2	2.2	285	30.619	27.5506	0	0	0	0	0	0	0	39	29	36	6	44	40	5
266	74	299.085	55									2	18.5016	3.37	30	1	1	1	57	41.1429	276	45.75	157.25	11.25	24.8	13.5	10	31	1.35	248	27.1588	15.3093	1	0.4	0	0	-0.1	-0.1	0	51.8	36.5	34.3	10.85	30.25	29.6	4
160.5	44	128.5	27									2	17.1643	2.805	22	1	4	3	51	38.7143	276	39.5	151.7	11.5	21.8	8.5	12	30.2	0.85	218	22.6397	8.69784	0	0	0	0	0	0	0	48.5	31	30	9	30	29.5	5
128	36	104	19									1	18.8899	3.3	32	1	1	3	43	36.4286	231	42.9	150.7	0.1	24.3	21.7	10	30.6	2.17	243	17.8445	22.669	0	0	0	0	0	0	0	51	35.5	32.2	12	31	31	4
296	80.5	263.76	56									2	21.6336	4.7
316	91.5	306.935	71	200.5	54	177	37					1	19.0751	3.4	29	1	4	2	61	39.7143	478	47.8	158.3	13.2	25.85	13	11.5	32.8	1.3	258.5	31.2266	15.4758	0	0	0	0	0	0	0	48.5	34.2	32	9	31	27	4
314	88.5	254.34	63									1	17.7835	2.9	29	1	1	3	60	40.4286	141	49.3	166.5	10.7	22.1	12	12.5	33	1.2	221	20.2565	12.1296	0	0	0	0	0	0	0	46.5	35	32	11	28	28	5
264.5	80	243.35	58									2	19.7973	2.6	25	7	1	3	56	40.8571	70	42.2	146	13.8	25.2	20	19.5	30	2	252	22.0005	22.06	0	0	0	0	0	0	0	48.5	31	29	11	28.5	25	3
243.5	70.5	237.855	46.5									1	19.7135	3	23	1	1	1	52	38.5714	99	44.8	150.75	7.2	23.55	14	11.5	29.4	1.4	235.5	22.7098	14.9464	0	0	0	0	0	0	0	50	36.5	31	13	27	28	3
294	81	232.36	58.5	83.5	25	78.5	13.5					2	18.682	3	24	1	1	3	62	40.7143	204	50.8	164.9	11.2	25.05	25.5	23	31.1	2.55	250.5	16.6261	26.8343	0	0	0	0	0	0	0	49	33	29	11	30	30.5	3
242.5	70.5	220	45									1	23.2836	3.8	30	1	1	1	62	38.7143	321	53.3	151.3	8.7	28.7	25	17	36	2.5	287	28.1117	30.9688	0	0		0	0	0	0	53		32	11	29	31	2
101.5	26.5	88.5	12.5	300	86	274.75	57					2	16.3218	3.1	22	1	1	2	48	39.4286	358	35.15	146.75	12.85	19	5	5	29.5	0.5	190	17.6883	4.55375	0	0	-0.5	0	-0.2	0	-0.5	47	32.25	31.5	11.1	34	31.25	4
205.5	60.5	186.5	44.5	272	74	248.06	47					2	16.3319	3.1	19	1	1	3	48	40.7143	99	36.6	149.7	11.4	20.2	7.5	7.5	28.65	0.75	202	18.8538	7.13344	0							42		32	11	31	31.5	3
292.5		260.62	65.5									2	18.3673	3	29	1	1	1		40	70	43.9	154.6		23.4	21.5	12.5	32	2.15	234	15.5692	21.5263	1							54	35	32	12	28.5	29	4
303.5	84	276.32	66.5									1	18.6053	3.45	23	1	1	3	50	40.2857	70	41.5	149.35	8.5	24.4	12	10	29	1.2	244	27.3917	13.5096	0							50	32	33	12	30	29	3
110	31	94.5	17									2	19.0791	4
263.5	77.5	261.405	52.5									2	18.7499	2.7	26	1	1	2	53	38.5714	70	42.95	151.35	10.05	23.25	16	14.5	31.5	1.6	232.5	19.948	16.5904	0	0	0	0	0	0	0	49.5	33	33	10	28.5	27.5	5
277.5	81.5	262.975	61										22.9615	2.5	20	1	1	3	52	36.8571		49.55	146.9	2.45	26.7	23	22.5	37	2.3	267	23.7064	26.5524	1	0	0	0	0	0	0	48	33.5	32	12	25	26	5
171	49.5	143	49.5	332.5	94.5	278.675	69.5					1	23.1906	3.1	28	7	1	3	63	39.8571	141	54.5	153.3	8.5	29	27	31	35.6	2.7	290	27.0312	33.4273	0	0		0	0	0	0	51		29	10	28	30	1
218	58.5	195	43									1	20.2449	3.2	31	1	1	1	54	41.2857	505	42.8	145.4	11.2	24.75	15	11	32.55	1.5	247.5	25.4746	16.7963	0							56	42	40	13	33	33	3
193.5	52	162.5	36.5									1	19.8069	3	29	1	1	1	49	38.1429	162	41.3	144.4	7.7	23.85	18	10	33.5	1.8	238.5	19.8668	18.9216	0	0	0	-0.5	-0.5	0	0	50	31	30.25	10.25	32	29	2
105.5	28	89.5	13.5	296.5	88	275.535	61.5					1	18.4651	2.9815	34	1	1	3	55	39.2857	358	48.4	161.9	6.6	23.75	13	14.1	32.3	1.3	237.5	24.2986	14.1108	0	0	-0.5	0.2	0	0.3	-0.5	46.5	31.25	31.6	11	33.35	32.25	4
163	44	129	34.5	288	80	259.835	58					2	23.2087	3.325	25	1	1	2	55	39.4286	358	52.15	149.9	2.85	26.8	25	20	36.4	2.5	268	22.091	28.5938	0	0.5	-0.5	-0.5	-0.5	-1	-0.5	52.75	32.25	31.75	8.25	27.5	26.75	4
325.5	97	332.84	70	160	26	130.5	26					1	19.9115	3.2	26	1	1	1	55	35.8571	253	45.1	150.5	9.9	25.1	18	18	33.5	1.8	251	23.6134	20.0466	0	0	0	0	0	0	0	51	40	34	11.5	28	28.5	5
232.5	66.5	219.015	49	191.5	50.5	167.5	36.5					2	19.0675	4.43
151.5	45	135.5	26.5									2	18.4213	2.9	28	1	1	3	53	39.7143	162	40.35	148	12.65	23.25	15.75	13.75	30	1.575	232.5	20.1763	16.3621	0	0		0	0	0	0	50		30.5	10	28.5	27	2
214	58.5	194.5	41									2	19.8094	3	25	1	1	2	55	39.2857	442	47.5	154.85	7.5	25.65	20	13	32	2	256.5	23.3724	22.51	0	0	0	0	0	0	0	47.7	33	32.3	10.5	33.5	30	3
256.5	74.5	230.005	47									2	19.036	3.6	28	1	1	3	51.6	41.7143	99	46	155.45	5.6	24	14.5	10	33	1.45	240	23.6103	15.7495	0	0	0	0	0	0	0	50.2	33.7	34.2	11.5	34.5	28.2	4
85	25	75.5	12	279.5	78.5	260.62	59					1	22.6851	3.9	25	1	1	1		44.2857	231	53.8	154		27.6	27	27	34.7	2.7	276	22.6123	31.5373	0	0	0	0	0	0	0	50.3	35.2	34.1	13	35.6	28.5	3
293.5	86.5	304.58	63.5	99	24.5	76.5	11					1	22.7734	3.95	28	1	1	1	60	39.4286	253	56.6	157.65	3.4	28.4	32.5	27	35.3	3.25	284	19.8581	37.8584	2	0	0	0	0	0	0	51	34.5	32.5	13	35	28	5
284.5	83	274.75	64.5									1	23.9236	3	28	1	6	3	59	40	99	53.9	150.1	5.1	27.6	16	18	36	1.6	276	34.0793	20.0704	2	0	0	0	0	0	0	50	34	33.5	10	30	27	3
176.5	49.5	148	30.5									1	19.5825	4.09
293	87.5	293.59	68.5									1	20.7469	3	27	1	1	1	52	39.5714	70	43.35	144.55	8.65	28.1	23	12	31.25	2.3	281	28.2047	28.1623	0	0	0	0	0	0	0	50	41	29	10	28	29	3
270	73.5	239.425	52	210	59.5	188	43					1	21.7274	4.3
292.5	82.5	249.63	58.5									2	17.8941	3.3	35	1	1	2	54	40.1429	70	42.3	153.75	11.7	22.5	14.5	17	30.5	1.45	225	19.1445	14.662	0		0					49.8	33.2	33.2	13.5	34.1	32.5	5
284.5	82	270.825	60									2	18.0072	3.5	27	1	1	2	67	38.1429	539	49.95	166.55	17.05	25.35	13	11	29.25	1.3	253.5	29.5134	15.1509	0	0	0	0	0	0	0	47	34	34	11.5	33.5	30	3
315	89	277.89	66	102	29.5	88	14					2	23.3077	2.9	32	1	1	2	68	40.4286	478	55.6	154.45	12.4	28.25	26	17	37.7	2.6	282.5	25.6216	31.4184	0	0	0	0	0	0	0	49.7	32	30.8	12	31	29	4
129	32.5		23	259.5	69.5	224.51	54.5					2	16.9658	2.9	29	7	1	3		40.1429	231	41.5	156.4		21.5	12	10.5	31.5	1.2	215	18.5337	11.7696	0	0	-0.5	0.5	0.5	0.5	0	48	29.25	37.75	11.75	36.75	33	3
284	79	248.06	60	221	63.5	228.5	46.5					2		3.3
78	21.5	59	8	265	77.5	248.06	56					2	20.1267	3.01	29	3	1	1	66	41.5714	253	49.8	157.3	16.2	26.7	21.5	10	35.55	2.15	267	25.1849	25.0738	1	0	0	0	0	0	0	46.5	32	32	10.5	32.5	28	5
285	84	235.5	57									1	21.7834	2.2	36	1	1	1	51.5	37.2857	70	49.8	151.2	1.7	27.25	22.85	27	33	2.285	272.5	25.5868	27.0345	0	0	0	0	0	0	0	44	28	29	8.5	25	22	2
276	77.5	271.61	60									2	16.5915	3	26	1	6	2	50	41.1429	162	42.9	160.8	7.1	22.3	15.4	11.7	30	1.54	223	17.7839	15.3093	1	0	0	0	0			50	32.5	50	12	31	30	5
279	76.5	241.78	61	227.5	63		46.5					2	20.713	2.8	26	1	1	3	50	39.5714	99	43.85	145.5	6.15	25.3	25.25	26.25	35.3	2.525	253	17.5262	26.9364	0	0	0	0	0	0	0	49.5	33.4	32	10	30	27.5	1
277	79.5	274.75	62									1	17.4874	3.4	32	1	3	1		40.2857	539	44.6	159.7		22.75	17.25	12.5	32.25	1.725	227.5	17.4212	17.286	2							50	30	32	12	30	31	5
145.5	43.5	126.5	29									2	21.4358	3.5	29	1	3	2		40.1429	358	49.2	151.5		26.95	28.5	26.5	34	2.85	269.5	19.299	32.0276	2	0	-0.5	0	0	-0.5	0.5	49.5	23.25	32	6.5	23.25	22.25	5
223	58.5	206	40									1	18.3793	2.7	24	1	1	2		38.2857	231	44.9	156.3		21.75	16	11	31.8	1.6	217.5	15.7738	15.3904	0	-0.3	0	-0.2	0	0	-0.3	49.15	32	30.1	10.5	32	26.15	3
316	88.5	317.14	68									2	24.3658	3.1	34	7	1	1	52	40	602	50	143.25	2	29.4	18	18.5	34.65	1.8	294	38.4019	23.9166	0	0	0	0	0	0	0	49.7	32.5	34.4	10.5	29	28	3
293	85	259.835	65.5	125	35	105	22					1	16.6625	2.5	25	1	4	2	48	39.2857	253	38.7	152.4	9.3	21	15.85	20.75	29.8	1.585	210	13.9411	14.6704	0	0	0	0	0	0	0	48	32	32	10	28	28	4
140	41	113.5	26									2	23.5559	3.575	25	1	1	3	72	39.2857	526	58.1	157.05	13.9	30.15	30.15	25.45	36.35	3.015	301.5	27.5591	38.3153	0	0.5	-0.5	-0.5	-0.5	-0.5	0	52.75	37.25	36.25	10.25	37.25	33	1
90	26	73	10	283.5	81	240.21	57					2	20.5149	3.5	29	4	3	2	53	38.5714	428	43.55	145.7	9.45	26.4	14	12	32.5	1.4	264	32.049	16.9414	1	0	0	0	0	0	0	51	34	31.5	11.5	33.5	32	5
84	26	73	13	324	91	296.73	67					1	22.1258	3.8	24	1	3	3	72	41.1429	526	58.75	162.95	13.25	28.55	21.75	15	35.05	2.175	285.5	31.0621	27.3346	1	0	0	0	0	0	0	51	32.4	32.5	13.2	32.3	32	4
122	34	103.5	16.5									2	17.1169	2.7	21	1	1	3	50	41.8571	582	40.7	154.2	9.3	22.45	10	7	29.55	1	224.5	23.1876	10.44	0	0	0	0	0	0	0	51	28	31.5	10.5	29.5	28	3
292.5	78	273.18	59	95	28	80	13					2	20.0587	2.27	26	1	1	3	52	41.1429	344	46.1	151.6	5.9	26.5	22.05	11.4	34.2	2.205	265	24.0121	25.3996	0	0	0	0	0	0	0	43	26.5	32.5	10.5	29	23.5	3
272.5	78.5	259.835	58.5									1	21.8761	3.175	33	1	1	1	57	40.2857	637	49.55	150.5	7.45	29.25	20.05	13.75	33.45	2.005	292.5	35.4506	26.1674	0	-1	-0.5	-0.5	-0.5	-0.5	-0.5	49.5	37.25	29.75	11.75	31.25	29.25	3
189.5	49	161.5	33.5	309	88.5	281.03	64					1	16.399	2.8	21	1	1	2	47	38.4286	582	41.25	158.6	5.75	21.35	9.25	6.15	30.4	0.925	213.5	20.5889	9.20271	0	0	0	0	0	0	0	48	30	28	9	30	27	3
259.5	72	229	49	293	89	292.805	69					2		2.905
170	42	146	30.5	250.5	69	233.93	53					1	18.6313	3.2755	20	2	1	3	58	39.8571	462	46.1	157.3	11.9	24.15	11.1	9.3	33.05	1.11	241.5	27.4989	12.4361	0	-0.1	0	0	0	0	-0.1	50.05	36	32	11	29	28.55	1
300	92.5	306.935	63									1	19.765	3.1	33	3	3	1	60	38.8571	119	48.1	156	11.9	24.5	29.2	22.9	33.6	2.92	245	12.2138	29.0768	2	-0.5	-0.5	-0.5	-0.5	0	-0.5	48.25	32.25	36.25	10.25	30	29.25	5
288.5	80.5	244.135	62	215.5	60.5	201	43					1	17.9689	2.7	25	3	3	2	54	37	183	40	149.2	14	23.95	11.1	8.25	29.85	1.11	239.5	26.8439	12.3251	1	0	0	0	0	0	0	45.5	30	31	11	26	29	4
280.5	82	276.32	61									1	17.3073	3.3	28	0	1	3	55	35.4286	279	42.2	156.15	12.8	22.2	10.1	8	31.6	1.01	222	22.3286	10.4102	1	0	0	0	0	0	0	51.2	34.2	34	12	34	34.1	2
287	85	254.34	57									1	18.0286	2.6	27	1	1	1		37.7143	554	39.25	147.55		22.75	8.65	6.35	29.5	0.865	227.5	25.4552	9.25202	0	0	0	0	0.2	0	0	45.5	32	32	12.9	30	31.5	5
255.5	71.5	226.5	50									1	18.6943		21	1	1	1	48	43.7143	673	45	155.15	3				31.15					0													2
171	50.5	133	32									1	17.2269	3.051	28	1	1	1	45.5	40	462	35.4	143.35	10.1	21.75	10	6.9	28.35	1	217.5	21.0742	10.09	0	-0.1	-0.1	-0.1	0.1	0	0	50.05	33.15	32.05	10.25	29.5	27.3	1
246.5	64	229	51	296.5	82.5	295.16	66					1	16.9696	3.375	23	3	1	3	54	37.7143	183	39.75	153.05	14.25	22.8	11	12	29.1	1.1	228	23.2984	11.5901	1	-0.5	0.5	-0.5	-0.5	-0.5	-0.5	50.25	36.25	31.25	12.75	38.25	35.25	4
182	52.5	145	34	276	74.5	246.49	57					1	19.1711	3.4	22	2	1	1	56.5	40.4286	344	43.25	150.2	13.25	24.45	12.5	7	31.1	1.25	244.5	27.0411	14.0547	1	0	0	-0.6	0	0	0	53.2	36.5	36.3	12.4	32.6	35.2	2
275	80	277.89	61									2	18.763	3	27	2	1	1		39	160	43.55	152.35		24.7	15	10.35	29.75	1.5	247	25.3153	16.7587	0	1	0	0	0	-0.1	-0.1	51.5	33	33.5	9.5	31.05	27.05	1
297	81.5	263.76	70.5	240.5	67	199	46					1	20.4049	2.765	18	1	1	1	57	38.7143	160	51.1	158.25	5.9	27	28	17.2	34.15	2.8	270	19.8958	31.6456	0	0	0	0	0	0	0	47.5	32.5	30.5	11.5	31	32.5	2
260	71.5	225.295	56	178	51	157	34					2	20.245	3.501	25	4	1	3	70	41.8571	251	54.95	164.75	15.05	26.2	18	13	36.2	1.8	262	27.1163	21.0366	0	-0.2	-0.1	-0.1	-0.2	0	0	50.1	33.15	34.05	9.1	33	33	1
230	60		46	293	80	263.76	67					1	21.3628	3.4	28	4	1	1	56	40.1429	301	49	151.45	7	26.15	10.5	8.75	35.5	1.05	261.5	35.0812	12.8633	0	0		0	0	0	0	51.2		35	12	34	30.5	1
250.5	67	230	52	299.5	79	263.76	69					2	19.675	3	29	4	1	1	54	38.5714	159	48.25	156.6	5.75	25.85	11.2	11	31.8	1.12	258.5	33.2111	13.4913	0	-0.5	0	-0.5	0	0	0	46.25	34	32.25	11	33	31.5	1
300	86	285.74	66									1	20.0088	3.3	20	4	1	1	58	34.1429	118	49.95	158	8.05	26	12.75	12.75	34.3	1.275	260	32.0228	15.2989	0	0	0	0	0	0	0	48	33	36	10	30	33	3
300.5	86	274.75	56	238	67	180.5	45					2	16.923	3.3	26	4	1	1	57	40.5714	251	42.3	158.1	14.7	22.7	10.15	11.5	28.4	1.015	227	23.8148	10.7115	0	0	0	0	0	0	0	50.5	35	30	10	30	28	1
232	61	195	45.5	302.5	87	282.6	65					1	18.8427	3.8	23	4	1	2	55	41.4286	461	46.15	156.5	8.85	22.5	9.1	9.35	31.7	0.91	225	24.2191	9.58744	0	0	0	0.5	-0.5	0	0	50	34.5	32.75	12.75	32.5	32	2
205	55	186	37	271.5	75.5	256.695	57					2	19.5525	3.35	29	1	1	3	54	39.8571	251	42.05	146.65	11.95	25.5	15.35	9.25	32.5	1.535	255	27.5499	17.7216	0	0	0	0	0	0	0	50	32	31	12	30	30	1
	87	298.3	70	152	44.5	139	28.5					2	19.4162	3	26	4	1	1	54	40.5714	525	47.1	155.75	6.9	25.4	7.65	6.4	33.8	0.765	254	35.6101	9.2561	0	0	0	0	0	0	0	53	35	34.5	9.5	30.5	27	3
264.5	75	253.555	50	104.5	30	94.5	16.5					2	22.0111	2.6	21	4	1	1	54	41.5714	602	52.95	155.1	1.05	25.7	14.25	13.9	33.85	1.425	257	29.3696	16.7172	0	0	0	0	0	0	0	48	32.5	30	12	30	25	2
195	54	151	39.5									2	18.4292	1.7	24	3	1	1	50	39.7143	301	41.3	149.7	8.7	23.05	11.9	9.4	31.6	1.19	230.5	23.198	12.6031	0	0	0	0	0	0	0	37	27	28	8	25	26	1
148	40.5	129	20	292	88	254.34	59.5					1		2.85
320	94.5	324.205	66	275.5	83.5	271.61	56					1	17.4078	2.9	25	1	1	3	52	40.2857	252	43.1	157.35	8.9	22	10.5	9	32.25	1.05	220	21.3505	10.6845	0	0	0	0	0	0	0	48.5	31	33	10	31	29	1
248	70.5	225.295	53	115	31.5	107	16.5					1	17.7689	2.6775	27	1	1	2	49	41.7143	554	42.8	155.2	6.2	23.55	11	10	32.55	1.1	235.5	25.6536	12.0026	0	-0.5	-0.5	-0.5	-0.5	-0.5	-0.5	48.25	33.75	30.25	11.25	31.25	28.75	1
138	38	117.5	20	300.5	88	282.6	71	230	62.5	202	48	1	17.7902	3.5	30	1	1	1	45	38.8571	252	43.6	156.55	1.4	22.95	8.2	5	32.25	0.82	229.5	26.5532	8.88167	0	0	0	0	0	0	0	52	35	32.5	12.5	33.5	31.1	1
249	68.5	202.53	49	101.5	26.5	79.5	11.5					1	15.4321	2.3	27	3	1	1	42	42.4286	554	34.1	148.65	7.9	19.5	10.9	8.05	26.8	1.09	195	14.0798	9.69484	0	0	0	0	0	0	0	46	29	29.5	9	24	25	1
286	81	251.985	54	190	51.5	159	32.5					2	21.0435	3.365	25	0	1	2	59	38.5714	428	46.75	149.05	12.25	27.5	24	20.65	34.8	2.4	275	25.2326	28.4784	0	0	0	0	0	0	0	53	35	35	11	34	36	1
310.5	84	304.58	68									1	19.5889	4.7	20	2	1	3		40	119	45.05	151.65		24.5	16.3	13.1	33.55	1.63	245	23.4088	17.8818	0	0	-0.1	-0.5	0	0	0	49	35.05	33.25	10	31	29	3
174	49	147	32.5									1	19.2263	3.5	21	2	1	3	57.5	39.5714	526	46.4	155.35	11.1	24.05	17.1	13.35	32.55	1.71	240.5	21.2838	18.2673	0	0	0	0	0	0	0	52	35	33	11.5	31	32	2
310.5	86	282.6	61									1	20.6344	3.7	20	1	1	1	56	39.7143	160	49	154.1	7	24.8	16.3	11.1	35.6	1.63	248	24.3418	18.1263	0	0	0	0	0	0	0	50	34	36	12	33	36	1
277.5	80.5	252.77	62	193	56	167.5	37					1	16.767	3.5	24	1	1	3	59.2	38.2857	344	41.25	156.85	17.95	22	9.05	8.1	29.5	0.905	220	22.723	9.31207	0	0	0	0	0	0	0	47	31	32	12	33	30	1
148	41	119	25	299	83	262.975	65					2	17.1702	2.975	30	4	1	3	63	40.5714	393	48.75	168.5	14.25	21.75	5.6	7.1	31.95	0.56	217.5	25.3204	5.84382	0	-0.5	-0.5	-0.5	-0.5	-0.5	-0.5	51.75	30.75	30.75	10.75	27.75	29.75	1
197	54	181	39.5									2		3.475
183	53	160.5	32									1	19.7537	3.6	25	2	1	2	57.5	40.2857	462	45.1	151.1	12.4	23.65	14.7	10	30.6	1.47	236.5	22.3456	15.6864	0	0	0	0	0	0	0	54.5	35.5	35.5	10	31	27.5	1
115	32	96.5	16.5	292	82	270.04	56.5					2	20.2386	3.1	24	1	1	2	64	40	462	52.2	160.6	11.8	26	11.75	8	34.2	1.175	260	33.1304	14.1912	0	0	0	0	0	0	0	48	32	31	11	29	28	1
258	69.5	211	48	167	44.5	141	26					1	16.4698	3.201	32	1	1	2	54	37.8571	251	40.7	157.2	13.3	22.25	8	7.75	29.05	0.8	222.5	24.5182	8.3976	0	0	0	-0.1	0	0	0	50.3	39.5	32.35	11.3	32.4	29.3	1
250.5	70.5	208	49	289	85	303.01	68	152.5	42	130	23	1	17.2818	3.85	22	1	1	3	58	41.2857	252	41.6	155.15	16.4	22.95	12.5	9	30.8	1.25	229.5	22.3177	13.1172	0	0	0	0	0	0	0	50	37.2	33	12.8	32.5	32	1
182.5	50	159	34	267	71.5	245.705	56					2	23.2834	3.165	30	1	1	2	62	39.2857	393	50.45	147.2	11.55	29.5	18.75	21.5	35.2	1.875	295	37.8909	24.8965	0	-0.7	-0.7	-0.5	-0.5	-0.5	-0.5	48.35	32.35	30.75	12.75	30.75	28.25	1
173.5	51	153	34	277	76	249.63	52.5					2	22.7955	3.1	22	1	1	1	56.7	38.8571	344	50.1	148.25	6.6	28.15	17.1	14.35	34.65	1.71	281.5	34.8181	21.7728	0	0	0.2	0	0	0	0	52	35.1	36	11	31	33	1
299	85	277.105	64	250	70.5	207	49					1	19.0416	2.85	33	3	1	1	57	35.8571	182	45.6	154.75	11.4	26.25	14.1	10.35	33	1.41	262.5	31.4161	16.9456	0	0	0	0	0	0	0	50	36	30	11	34	33	2
182	50	152.5	32	261.5	78	227	57					2	19.8729	2.5	37	1	1	3	52	35.8571	217	47.1	153.95	4.9	25.9	15.05	10.45	32.85	1.505	259	29.1967	17.7117	0	0	0	0	0	0	0	45.7	40	30	8.5	24.5	25	1
224	62	194	40	274	78.5	289.665	64.5					2	18.8865	3	22	1	1	3	57.9	38.2857	183	42.75	150.45	15.15	24.6	9.2	7	31.95	0.92	246	31.03	10.6516	0	0	0	0	0	0	0	53	26.9	27.5	9	25.5	24.7	1
230.5	65	194	47	297	85	275.535	65					2	21.3857	3.8015	35	0	3	3	65	39.5714	183	53.05	157.5	11.95	26.55	11	14	32.5	1.1	265.5	35.9702	13.6526	2	0	0	0	0	0	0	52	36	33.1	11.5	33.5	29.5	4
141.5	42	115	23	311.5	86.5	284.17	75					2	20.6188	2.8	27	1	1	1	57	40	553	50.5	156.5	6.5	28.1	17.5	14.5	35.65	1.75	281	34.1836	22.1834	0	0	0	0	0	0	0	48	31	30	10	27	25	2
270	74	221.37	52	172	45	141	26.5					2	19.677	2.8025	23	4	1	3	56	40.1429	461	47	154.55	9	23.45	10	8.8	32.8	1	234.5	26.342	10.94	0	-0.1	-0.2	-0.1	-0.5	0	0	50.05	30.1	30.05	10.25	29	28	1
224.5	66	183.69	44	124	33	92	15					1	19.5799	3	24	1	1	3	59	39.5714	322	49.5	159	9.5	24.5	17.5	14.75	32.7	1.75	245	22.2572	19.0334	1	0	0	0	0	0	0	47	34	34	10.5	29.5	27	1
322	92	303.795	70	271	75.5	235	53					1	20.2096	3	18	1	1	1	46.5	40.1429	162	47	152.5	-0.5	23.65	19.25	14.5	34.45	1.925	236.5	18.1778	19.8542	0	0	0	0	0	0	0.2	44	30	31	11	31	25.1	1
105.5	30	83	15									1	19.8382	3.2	31	0	1	3	56	38.7143	560	48	155.55	8	24.5	17.75	13.25	32.75	1.775	245	22.0201	19.2705	0	0	0	0	0	0	0	51	32	31	13	30.6	30.8	2
331	93.5	310.075	68									1	19.409	3.6	29	2	1	1	61	44.7143	140	51	162.1	10	27.1	17.75	9.5	30	1.775	271	30.3941	21.578	0	0	0	0	0	0	0	47	32	33	12	32	29	2
305	87.5	307.72	71	145	41.5	117	22	232	64.5	213	50	2	23.5068	3.8	18	4	1	1	68	41	112	57.5	156.4	10.5	28	19	15	35	1.9	280	32.1542	23.7661	0	0	0	0	0	0	0	53.5	38	33	13.1	33.3	32.8	2
192.5	54	191.5	39									2	23.286	3.1	31	3	3	2	68	38.5714	463	53.8	152	14.2	28	25.75	35	35.25	2.575	280	25.0754	30.845	2	0	0	0	0	0	0	48.5	32	32.5	10.5	33	28	5
276	77	248.06	58	187	52	153	34					1	18.8997	3.3075	33	1	3	2	57	38.8571	322	45.7	155.5	11.3	25.3	24.5	20	32.9	2.45	253	18.182	26.2805	2	0.5	0.5	-0.5	-0.5	-0.2	-0.5	51.25	31.25	32.25	10.75	33.1	28.25	4
121.5	33	85.5	17	308	87.5	309.29	70.5					1	20.1348	3.0935	30	1	1	1	55	38.5714	483	46.55	152.05	8.45	24.75	12	12	31.1	1.2	247.5	28.5513	13.7196	0	0.1		0	-0.2	0.1	0	38.45		32.5	10.4	30.45	29.5	1
165	46	151	32	282.5	82	274.75	61.5					1	19.1824	2.5	27	3	1	2	58	40.4286	595	45.7	154.35	12.3	24.5	11.75	17.25	30.8	1.175	245	27.9806	13.31	0	0	0	0	0	0	0	47	30.1	30	11	29.5	29.3	1
309	90.5	292.02	68									1	20.1613		28	3	1	3	56	34.7143	181	46.55	151.95	9.45	24	17.25	19	32.15	1.725	240	20.9957	18.3641	0													4
94	27	78	12									2	23.0381	3	22	1	1	3		40.5714	538	57.95	158.6		27.55	25.5	25.25	35.1	2.55	275.5	23.9083	30.0218	0	0	0	0	0	0	0	50	37	30	11.5	33.5	34	4
115	33	93	17	254.5	74	227.65	50					2	20.2175	3.6675	23	1	1	2	55	40.1429	538	45.55	150.1	9.45	26.75	23.5	16.5	33.6	2.35	267.5	23.3754	27.0961	0	0.5	0	0	0	0.5	0	51.25	32	32	11	28.25	29.5	2
275	79	247.275	58									1	17.7971	2.745	21	1	1	3	56	35.2857	482	43.2	155.8	12.8	24.9	10.5	10	32.35	1.05	249	30.6568	12.207	0	0	0	0	0	0	0	48	30	29.5	11.8	29.2	29	2
302.5	86	287.31	67.5	196.5	56.5	177.5	38	260.5	71.5	207	52	1	23.7215	2.7025	29	2	1	2	55	37.1429	275	50.15	145.4	4.85	29.9	28.25	22.25	35.7	2.825	299	28.7102	35.969	0	0	0	0	0	0	0	48	30	31	9	31	29	1
267	76	292.805	60	215	58	181	43	137	39	125	25.5	2	20.5181	3.0005	25	3	1	3	51	38.8571	230	43.05	144.85	7.95	23.4	18	16	32.3	1.8	234	18.5789	18.5166	0	0	0	0	0	0	0	45	32	32	9	32	29	2
281	81	273.965	64	111.5	30	87.5	17					1	16.4471	3.65	26	0	1	3	57	39.5714	385	44.75	164.95	12.25	22	10	10	32.1	1	220	21.82	10.215	1	0	0	0	0	0	0	53	35	35	14	32	33	1
287	83	261.405	65									1	17.2502	2.9	30	0	1	2	52	35.1429	210	41.15	154.45	10.85	22.45	16	14.5	31.05	1.6	224.5	17.6772	15.9504	0	0	0	0	0	0	0	50	35	33	12	32	34	1
245.5	68.5	208	45	280.5	77	271.61	65	166.5	47	148.5	32	1	20.8335	2.1	31	1	1	1	50	39.2857	210	44.5	146.15	5.5	24.55	24	24	32.65	2.4	245.5	16.5475	24.9384	0	0	0	0	0	0	0	45	32	30	10	30	29	1
133	37.5	111	20	295	85	284.17	63					2	20.0646	2.95	19	0	1	3	57	40.5714	447	47	153.05	10	25.2	23.5	19	35.35	2.35	252	18.7857	25.2748	0	-0.5	-0.5	-0.5	-0.5	-0.5	-0.5	49.25	32.25	32.25	12.25	26.75	28.25	1
310	93	329.7	71.5									1	17.9266	4	32	0	1	3	50	39.2857	145	41.2	151.6	8.8	23.1	13.5	8.5	30.2	1.35	231	21.823	14.1618	0	0	-0.1	-0.2	-0.3	0	-0.1	53	36.05	36.1	11.15	36	31.05	2
261	73.5	170	51	303	89	259.835	63					2	20.0501	3	27	0	1	3	55	40.2857	210	51.2	159.8	3.8	26.65	20	22	33.1	2	266.5	26.5364	23.51	0	0	0					49	34	32	10	32	29	1
282.5	80	261.405	60	227	64	205.5	44					2	20.3961	3	27	0	1	2	59	40.5714	210	49.35	155.55	9.65	25.05	15	11	33.75	1.5	250.5	26.4391	17.0212	0	0	0	0	0	0	0	51	40	32.1	11.2	32	32.1	1
290.5	81	273.18	63	82.5	24	70.5	8					1	19.1203	2.9	29	3	1	3	49	37.7143	512	46.8	156.45	2.2	24.5	12.5	11.25	30.1	1.25	245	27.2047	14.0859	0	0	0	0	0	0	0	48	32	31	10	29	28	1
301.5	85	263.76	65	157.5	44.5	139	29					1	18.5488	2.7005	27	3	3	1	65	39.5714	595	48.2	161.2	16.8	23.65	16.2	13.5	31.7	1.62	236.5	20.9357	17.0963	2	0	0	0	0	0	0	47	33	31	9	26.5	26	2
248.5	70.5	219.8	50.5	302.5	86.5	305.365	62					1	20.5722	2.8775	29	1	4	2		34.2857	182	47	151.15		23.85	18.65	14.9	32	1.865	238.5	19.2787	19.5097	0	0	-0.1	0	0.1	0.2	0.1	48.5	34.05	31.2	10.05	32.4	28.15	1
307	89	286.525	67									2	17.9946	3.6	29	3	1	1	57	38.4286	182	45.75	159.45	11.25	23.5	16.75	12.75	30.5	1.675	235	19.9901	17.4788	0	0	0	0	0	0	0	50	35	37	12	32	34	1
180.5	50.5	148	40	257	73	241.78	60					2	19.5746	3.05	26	3	1	1	52	39.7143	302	49.3	158.7	2.7	23.5	14.5	14.75	32.35	1.45	235	22.0819	15.387	0	0	0	0.1	0.1	0	0	47.5	32.2	30.15	10.05	30.8	25.7	2
106.5	29	80	14	292.5	82.5	251.2	60					2	21.4429	3	32	3	1	3	62	39.8571	364	48.15	149.85	13.85	26.95	16.75	18.25	33.7	1.675	269.5	30.9584	20.3682	1	0	0	0	0	0	0	50	39	31	12.6	30	30.3	4
272	77	240.995	60.5	82.5	24.5	82	14					1	20.7817	4.0525	26	3	1	2	63	40.1429	275	49.35	154.1	13.65	28.25	19	13.5	32.3	1.9	282.5	33.0364	24.0037	0	-0.5	-0.5	-0.5	-0.5	-0.5	-0.4	54.75	36.25	35.75	12.75	35.75	33.2	1
148	41	131.5	25									1	19.7435	2.9	25	1	1	3	61	39.5714	447	51.05	160.8	9.95	25.4	14.25	12.25	33	1.425	254	28.3628	16.5035	0	0	0	0	0	0	0	48	31	32	12	29	32	2
198.5	56	200	44	258.5	74	254.34	56					2	17.1782	3.12	31	0	1	1	49	40.2857	181	39.95	152.5	9.05	22	12.5	11	31.05	1.25	220	19.5116	12.5234	0	0	0	0	0	0	0	50	33.5	32.5	11	28	32.5	1
	75.5	211.95	53.5	180.5	50	133.5	35					1	16.1686	2.3	28	0	1	3	52	37.7143	322	39.55	156.4	12.45	20.6	13	14.5	29.6	1.3	206	15.2233	12.0633	0	-0.1	0	0	0	0	0	48.05	30	28	8	25	26	1
303	84	286.525	66	196.5	53	184.5	43					1	16.912	2.8	27	0	1	3	45	42.4286	567	37.9	149.7	7.1	21	11.5	10.75	29.6	1.15	210	17.5746	11.0368	0	0	0	0	0	0	0	50	36	32	12	34	34.5	1
295	85	249.63	57.5	152	41	119	25					1	16.5453	2.775	28	0	1	1	45	39.1429	567	37.65	150.85	7.35	20.8	10	12	29.5	1	208	18.3309	9.615	0	-0.5	-0.5	-1	-0.5	-0.5	-0.5	46.75	25.75	31	10.75	31.25	27.75	1
188.5	55.5	172.5	36	264.5	76.5	215.875	58.5					2	20.3144	3.15	32	0	1	3	57	39.4286	181	49.85	156.65	7.15	26	18	15	33.1	1.8	260	26.4651	20.8566	0	0	0	0	0	0	0	51	35	32	10	28.3	29.2	3
294.5	84	278.675	60									2	18.8995	2.7	30	4	1	3	49	38.2857	412	43.35	151.45	5.65	24.7	19	11	32.55	1.9	247	21.4429	20.6312	0	0	0	0	0	0	0	47.5	30	30	10	27	28	1
120	33	98	18									1	17.8496	2.8	22	4	1	2	49	39.2857	538	38.65	147.15	10.35	22.9	11	9.25	29.75	1.1	229	23.6072	11.6451	1	0	0	0	0	0	0	50	37.5	33	12	33.5	33	1
228.5	64.5	213.52	50.5	273.5	76	281.815	62					1	20.3985	3.3	23	4	1	3	55.7	39.5714	230	46.85	151.55	8.85	25.65	20.5	14.5	34.45	2.05	256.5	22.8901	22.9923	0	0	0	0	0	0	0	53	34.5	32.5	11	31.5	31.5	3
182	52	160.5	38									2	19.8918	3.25	26	4	1	1	55	38.7143	567	46.9	153.55	8.1	24.9	16.5	12	32.35	1.65	249	24.4585	18.4053	0	0	0	0	0	0	0	50	36	33	11	31.5	32	2
282.5	79.5	289.665	61									1	18.3111	2.5	20	1	1	2	47	41.1429	511	41.2	150	5.8	23.8	14.5	11.25	34.7	1.45	238	22.9942	15.6045	0	-0.5	0	-0.1	-0.5	0	-1	45.25	30	30.05	10.25	25	26.5	1
301	86.5	271.61	69	272.5	71	203.315	55					1	19.4525	2.575	24	4	1	3	58	39.2857	145	48.9	158.55	9.1	25.15	20	13	32.8	2	251.5	21.8501	22.01	0	0	0	0	0	0	0	48	34.2	32.5	11	25	32	1
133	37	121	24									2	19.9872	2.8	30	4	1	3	53	40.4286	594	46.3	152.2	6.7	27.05	13.25	11	31	1.325	270.5	35.2141	16.5425	0	0	0	0	0	0	0	48	30	30	9	31	28	1
207.5	64	165.5	44	270.5	77.5	237.07	60					1	20.9861	3	24	4	1	3	57	42	210	48.55	152.1	8.45	25.95	20.5	20	34.05	2.05	259.5	23.8151	23.2998	0	0	0	0	0	0	0	50	35	32	12	35	33	3
200.5	57	183.5	42	280	77.5	258.265	57					1	21.016	3.0325	26	0	1	1	60	40	210	49.1	152.85	10.9	25.7	22.75	18.25	33.05	2.275	257	20.9159	25.1709	1	-0.5	-0.5	-0.5	-0.5	-1	-0.5	50.25	31.25	31.75	11.75	34.5	31.25	2
297.5	87	280.245	63.5	117.5	33.5	92.5	18					2	17.668	3.8	27	3	1	3	53.5	39.4286	363	39.7	149.9	13.8	23.15	16	15	30.05	1.6	231.5	19.6586	16.5104	1	0	0	0	0	0	0	52	35	34	13	30	33	2
294.5	83	285.74	67	141.5	43.5	116.5	26					1	18.8351	2.9775	34	1	1	3	53	34.8571	363	41.9	149.15	11.1	25.55	16	12	30.2	1.6	255.5	27.0443	18.4304	0	-0.3	-0.5	-0.5	-0.5	-0.3	-0.5	50.15	32.25	32.55	12.25	29.15	28.25	1
130	38	100	23	310.5	87	299.87	63.5					1	19.7126	3.8	27	2	3	2	56.6	40.2857	301	42.8	147.35	13.8	24.65	13.5	11	31.5	1.35	246.5	26.6695	15.2081	2	0	0	0	0	0	0	49.4	33.1	31.5	11.3	30.2	30	5
133	37	120.5	20.5	202.5	57.5	157	38	285	80.5	271.61	57.5	2	17.6163	2.9	24	3	1	1	54	38.1429	230	43.45	157.05	10.55	23.05	11.75	9.25	32.05	1.175	230.5	23.3431	12.4581	0	0	0	0	0	0	0	48.5	36.5	33	12	32	28	2
243.5	85	288.88	64	238.5	70.5	209.595	54					1	21.0152	3.0005	28	1	1	3	59	39.7143	145	47.6	150.5	11.4	26.55	22.25	14.25	36.15	2.225	265.5	23.9722	25.6506	0	-0.2	0	0.1	0	0	0	49.1	34	33.05	13.1	32.5	31	4
122	35	98.5	20	273	80	261.405	62					1	20.0544	3.1	24	1	1	2	56	40.5714	363	43.1	146.6	12.9	23.9	22	18	32.3	2.2	239	16.4879	22.4906	0	0	0	0	0	0	0	50	38	34	13	31	31.3	2
273	76	239.425	56									1	18.2929		27	1	1	2	53	39.1429	323	46.45	159.35	6.55	24.7	18.65	17.5	30.7	1.865	247	21.7717	20.3023	1													4
288.5	90.5	305.365	64									1	18.4942	3.3
251	73	221	52	324.5	92	313.215	70					1	19.3949	3.25	26	3	1	1	56	39.5714	301	45.55	153.25	10.45	24.75	26	15	30.7	2.6	247.5	15.4025	26.8684	1	0	0	0	0	0	0	50.5	35.5	34.5	10	31	29	4
195	56.5	163	40	274.5	80.5	270.825	60.5					1	22.0575	3	34	1	3	1	70	38.1429	301	56.15	159.55	13.85	26.45	21.25	18.25	33.4	2.125	264.5	24.6425	24.5584	2	0	0	0	0	0	0	48	33	31	10.5	31	31.3	5
281	78	242.565	59									2	20.31	3.1	22	1	1	3	56	41.7143	538	45.85	150.25	10.15	25.5	19.5	17.75	34.1	1.95	255	23.394	21.8775	0	0	0	0	0	0	0	48	36	31	10	31	29	3
171	46	143	32									1	18.415	3.2	21	4	1	1	59	36	301	44.7	155.8	14.3	23.35	21.75	15	30.6	2.175	233.5	15.2299	21.6796	0	0	0	0	0	0	0	50	35	33	12.5	32.8	32.2	1
249	71.5	207	48									1	24.4667	3.425	34	3	3	3	64	39.4286	301	62.4	159.7	1.6	31.15	28.5	29.5	39.55	2.85	311.5	32.7424	38.0126	2	0	0	0	-0.5	0	0	51	33	33	11.25	32.5	32	5
268.5	77	194.68	43.5									2	19.8181	2.9055	18	4	1	1	46	38.7143	210	46.15	152.6	-0.15	23.25	12.25	11.75	32.2	1.225	232.5	23.4758	13.0626	0	0.2	0	-0.1	-0.1	-0.1	0	48.1	32	33.05	13.15	34.05	32	3
290	86	299.085	70									2	24.0376	2.7	31	3	1	2		39.5714	111	55.5	151.95		30.35	37.5	34	34.9	3.75	303.5	20.9706	45.8672	1	0	0	0	0	0	0	50	33	34	9	33	34	2
234.5	88	281.03	68	170	47	157.5	33	240.5	67	196	52	2	17.0424	2.7	17	1	1	3	53	39	210	41.05	155.2	11.95	21.8	20	15.5	31	2	218	12.6776	18.66	0	0	0	0	0	0	0	50	35	33	12	33	32	4
173.5	52	162	32.5									1	19.6628		22	4	1	3	56	38	231	48.9	157.7	7.1	25.35	15.75	13.25	34.05	1.575	253.5	26.6484	18.0158	0							50						1
299.5	85	268.47	63									1	22.4072	3.2	25	4	1	1	60	39.2857	497	54.6	156.1	5.4	26.45	20.25	22	36.75	2.025	264.5	25.6392	23.5616	0	0	0	0	0	0	0	50	31.1	31	13.1	29.8	29.5	1
117	32	96	21									2	20.0255	3.5	26	4	1	3		39.1429	435	50.15	158.25		24.55	15.25	18.5	32.8	1.525	245.5	24.5921	16.8938	0	0	0	0	0	0	0	50	36	33	11.5	33	32	1
204	59	177	41	145	44	124	24					2	22.437	3.201	26	4	1	2	60.5	39.5714	143	51.6	151.65	8.9	28.55	25.25	23.75	33.9	2.525	285.5	27.3572	31.0395	0	0	-0.2	0	0	0	0	49	33.1	32	9	30	30	3
125	35.5	102.5	19									1	16.7699	3.502	27	1	1	3	57	40.2857	231	42.05	158.35	14.95	22.55	10.5	10.75	29	1.05	225.5	23.0126	10.9733	0	0	0	-0.1	0	-0.2	0	51	36	33.05	10	31.1	30	4
254.5	73.5	223	57	315	90	293.59	73					2	17.6278	3.3505	26	0	1	3	60	36.5714	169	48.05	165.1	11.95	22.6	11.75	11.75	32.75	1.175	226	21.9719	12.1937	2	0.1	0	0.1	-0.2	0	-0.1	51.45	33.5	34.45	12.1	34.5	33.05	3
266	78	208.81	55									1	18.0759	2.5005	18	2	1	3	62	43.4286	169	49.6	165.65	12.4	24.2	20.25	15.5	31.85	2.025	242	18.8439	21.2835	0	-0.1	0.1	-0.1	-0.1	0.1	-0.1	48.05	32.05	30.05	10.05	30.05	29.05	1
82.5	22	64	8	256	74	223.725	58					2	17.2226	2.9025	26	1	1	3	50	38.8571	481	42.75	157.55	7.25	20.95	6.25	7.75	30.95	0.625	209.5	22.2042	6.24023	0	0	0	0	0	0	0	48	35	33	9	29	27	2
282.5	77	249.63	53.5									1	21.0284	2.88	32	1	1	2	52	38.4286	133	45.75	147.5	6.25	26.15	19.05	14.25	31.75	1.905	261.5	25.8854	22.0591	0	0	0	0	0	0	0	45	32	31	8	30	31	3
257	66	197.5	46	297.5	85.5	307.72	62					2	18.6929	3.3025	30	3	1	1	53	40.8571	211	41.5	149	11.5	23.05	14.75	9	32	1.475	230.5	20.5096	15.2915	0	-0.5	-0.5	-0.5	-0.5	-0.5	-0.5	51.75	34.75	32.75	12.25	31.75	32.25	3
112	30	94.5	19	276.5	79	255.125	63					2	17.6	2.8425	30	2	1	3	48	38.2857	481	39.6	150	8.4	23.95	13.75	10.25	30.5	1.375	239.5	24.1875	14.9815	0	0	0	0	0	0	0	50	32	31	11	30.5	27	2
126.5	35	116	20	283	83.5	257.48	59					1	22.2795	3.2125	33	3	1	1	58	38	454	57	159.95	1	28.55	19.55	15.5	33.35	1.955	285.5	33.4894	24.9073	0	-0.4	-0.5	-0.5	-0.5	-0.5	-0.5	48.2	31.75	32.75	11.75	28.25	26.75	2
298	84.5	254.34	62	213	57	165.5	40.5					1	17.8098	2.25	27	1	1	3	53	38	211	41.8	153.2	11.2	24.7	14	12.25	30.05	1.4	247	26.3226	15.7514	0	0	0	0	0	0	0	41	31	30	8	27	26	1
312.5	90	281.03	61	237.5	66	188	46.5					1	19.0206	2.665	29	3	1	2	54	37.1429	211	44.7	153.3	9.3	25.35	12.6	6.5	31.9	1.26	253.5	29.94	14.7242	0	0	0	0	0	0	0	50	35	32	11	33	34	3
236.5	63.5	193.5	45									2	17.4108	3.2	28	1	1	2		39.7143	175	46.6	163.6		24.4	13.25	10.5	31.05	1.325	244	26.1144	14.7868	0	0	0	0	0	0	0	50	34	32	12	34	35	1
129.5	37	104	19	290.5	85.5	288.095	63					2	17.5914	3.35	26	1	1	1	54	38.7143	323	42.1	154.7	11.9	22.65	21.65	16.6	29.25	2.165	226.5	13.5066	20.8392	0	0.2	0	0	-0.1	0	0	48.1	34	34	14.05	35	32	4
292	82	310.86	64	231	64	214	48					1	20.7934	2.815	35	3	5	2	52	38.7143	211	45.3	147.6	6.7	26.75	25.15	18.1	31.5	2.515	267.5	21.7987	28.6728	0	0	-0.3	0	0	-0.2	0	46.5	31.35	32.5	9.8	31.1	27	3
173	48	146	32	280	76.5	241.78	58					2	20.0769	3.901	30	0	1	3	60.5	40.4286	276	47.8	154.3	12.7	26.55	20.35	18.15	33	2.035	265.5	25.859	23.7638	0	0	0	0.1	0	0	-0.2	50	37.6	34.55	14	34.2	30.9	3
276	77.5	248.845	55	88	24.5	72	10.5					1	21.9368	3.05	25	3	1	1	64	40.2857	454	48.8	149.15	15.2	27.1	12.5	10.5	34.1	1.25	271	36.2612	15.7109	0	0	0	0	0	0	0	51	32.2	32	11	31.8	29.3	2
304	83	259.835	65.5	115	31.5	99.5	19					2	20.3422	3	31	3	1	1	55.5	39.2857	421	49.6	156.15	5.9	26.55	9	6.85	33.5	0.9	265.5	38.3112	11.3117	0	0	0	0	0	0	0	50	33	32	11	31	32	4
139	38	125	23									1	20.9606	2.4	24	3	1	1	54	34.1429	454	48.3	151.8	5.7	26.3	15.5	9.5	33.5	1.55	263	30.0743	18.4965	0	0	0	0	0	0	0	41	32	31	8	30	29	1
236.5	65.5	195	44.5									2	17.776	2.4	22	7	1	3	51	38.7143	567	40.8	151.5	10.2	23.55	11.5	11.25	28.85	1.15	235.5	25.1532	12.5031	1	0	0	0	0	0	0	49	30.2	30	12.5	29.6	29.7	3
275	76.5	237.07	50.5	184.5	49.5	153	34					2	23.1344	3.1505	29	3	1	2	60.5	39.8571	358	50.4	147.6	10.1	28.25	28.05	19.5	35.9	2.805	282.5	23.5958	33.4442	0	0	0	0.1	0	0	-0.1	48.2	33.3	34.75	10.8	32	30.05	3
306	87.5	259.835	63	137	39	109	21.5					1	20.4218	3.7	33	1	4	1	57	38.8571	453	49	154.9	8	27.65	20	26.5	31.05	2	276.5	29.8596	24.51	1	0	0	0	0	0	0	48	34	31	13	32	31	4
288.5	79	262.975	55									1	22.9667	3.4325	26	3	1	2	65		385	54.15	153.55	10.85	25.9	22	18	35.35	2.2	259	22.2178	24.6906	0	-0.5	-0.5	-0.5	-0.5	-0.5	-0.5	49.25	31.25	33.25	12.75	29.25	25.75	2
101	30	83	14									2	20.5848		32	2	1	1	59	40.7143	595	49.2	154.6	9.8	25.8	16	13	32.5	1.6	258	27.8664	18.6304	0							50						2
303.5	88	321.065	66.5	132	35	115	19.5					1	19.2108	3.7	28	3	1	3	58	40.1429	511	45	153.05	13	24.25	12	11	33.3	1.2	242.5	26.9007	13.4196	0	0	0	0	0	0	0	50	32.5	33.3	11.8	32	31.8	2
115	32	82	15	291	82	265.33	59					1	19.7728	2.4025	32	3	1	3		44	511	48.15	156.05		25	15	13.75	33.3	1.5	250	26.2774	16.9838	0	-0.3	-0.5	-0.5	-0.5	-0.5	-0.5	42.15	29.75	29.25	9.75	30.25	27.25	1
148	42	125	25	272	79.5	240.21	54.5					1	17.4347	2.6	25	1	1	1	58	39	546	43.8	158.5	14.2	22.3	7	8.55	30	0.7	223	25.6728	7.42035	0	0	0	0	0	0	0	47	35	29	11.5	29.5	30	1
281	78.5	251.985	55.5									1	21.1784	2.95	28	3	1	3	60	40.4286	421	50.75	154.8	9.25	25.55	8.85	9	34.55	0.885	255.5	34.7837	10.691	1	-0.2	-0.5	0	-0.2	0	-0.3	49.1	33.25	34	12.1	30	26.15	2
165.5	44.5	152.5	31									1	15.773	2.5	28	3	3	2	42	37.5714	630	35.75	150.55	6.25	19.5	7.35	7	26.75	0.735	195	17.0325	6.74217	2	0	0	0	0	0	0	42	32	31	12	29.5	30	5
186.5	49	146	36.5									2	18.5104	3	25	3	1	2	60	37.5714	658	43.7	153.65	16.3	24.35	17	15.75	31.4	1.7	243.5	22.2784	18.4289	1	0		0	0			48.5		32.5	10			5
131	37	112	18									1	19.0491	3.33	33	3	1	3	57	39.1429	547	41.5	147.6	15.5	24.85	17.05	13.3	31	1.705	248.5	23.7632	18.9026	0	0	0	-0.2	0	0	0	49	32	35.1	12	34	32	4
237	59.5	197	44	283	78	256.695	58					1	17.8669	3.3225	22	3	1	1	54	42.4286	454	43.9	156.75	10.1	23.6	14.25	8.45	30.5	1.425	236	22.623	15.221	1	0	0	0	-0.2	0	0	50	32	33	11.1	31	26	3
232	63	184	47	311	87	296.73	65					1	19.5577	3.2	24	1	1	3	51	39.4286	176	43.1	148.45	7.9	25	14.75	10	31	1.475	250	26.5315	16.7296	1	0	0	0	0	0	0	51	34	33	11	31	28	3
270	75	260.62	56	166	45	133.5	30					1	20.5536	3.2015	32	1	1	2	59	37.8571	245	47.8	152.5	11.2	26.35	18.75	17.75	31.65	1.875	263.5	26.8371	21.9434	2	0	0	-0.2	0	0	0	51.5	33.8	30.6	12	31	30.3	2
113.5	31.5	98	15	289	81	273.18	61					2	20.9177	3.2	27	3	1	1	61	39.5714	386	52.55	158.5	8.45	24.65	15.75	11	36.5	1.575	246.5	24.413	17.4646	0	-0.1	0	0	0	0.1	0	50.05	33	28	11	32.05	28	3
265	74	236.285	54.5	96	26	76	10					2	20.7783	2.8575	22	2	1	2		40.7143	358	49.15	153.8		24.15	21.35	20	28.65	2.135	241.5	17.733	22.2019	0	-0.5	-0.5	-0.5	-0.5	-0.5	-0.3	46.75	31.75	30.25	11.75	30.25	29.15	1
320	89	302.225	68									1	18.1982	3.85	22	3	2	3	51	38.5714	629	39.7	147.7	11.3	22.8	15.05	9	29.5	1.505	228	19.5096	15.379	0	0	0	0	0	0	0	52	34	34	12	35.5	34	2
309	85.5	284.955	69.5	204.5	58	179	42					2	17.9671	2.9	33	3	3	1	48	39.1429	511	40.75	150.6	7.25	23.65	22.75	22.25	28.8	2.275	236.5	15.193	22.839	1	0	0	0	0	0	0	48	30.1	30.2	12.5	30	29.5	2
294	86	270.825	63	212	62	187	39					1	17.069	3.325	20	1	1	2	53	37.8571	210	42.8	158.35	10.2	22.55	12	10.75	31	1.2	225.5	21.5863	12.3996	1	0	-0.5	0	0.5	0	0	50	35.25	34	11.75	33	32.5	4
158.5	44	135.5	33	260	75	208.81	55					2	16.8044	2.125	20	1	1	3	49	41	244	41	156.2	8	22.55	13	10.75	28.45	1.3	225.5	20.655	13.3308	0	-0.5	-0.5	-0.5	-0.5	-0.5	-0.5	45.75	35.75	31.75	11.25	31.75	29.75	1
236.5	64	196.5	45	310.5	88	281.815	64	120.5	35	102	20.5	1	17.4508	3.375	28	1	1	3	51	38.7143	275	38.25	148.05	12.75	21.25	9.65	8.75	28.25	0.965	212.5	19.9303	9.52211	1	-0.5	-0.5	-0.5	-0.5	-0.5	-0.5	49.75	34.75	35.75	12.75	33.75	31.75	1
273.5	80	254.34	58.5	161	43	130.5	27					2	16.6683	2.9	22	1	2	3	54	40.5714	511	45.05	164.4	8.95	24.05	12	12.25	30.65	1.2	240.5	26.2516	13.2996	0	0	0	0	0	-0.5	0	48	34	32	11	29.25	28	2
267	76	262.19	56									2	22.7998	2.935	28	3	3	3	55	40	244	48.6	146	6.4	27.15	24	21	28.9	2.4	271.5	24.1297	28.0584	2	0	0	0	0	0	0	47.2	35.5	33.5	11.2	26.5	27.6	5
194	53	165.5	36.5	286	77	279.46	57					2	16.8886	2.9	22	3	1	1	52	38.2857	453	41.1	156	10.9	21.6	15.5	6.65	30	1.55	216	15.7925	14.854	1	0	0	0	0	0	0	48	33	31	11	29	28	3
223.5	59.5	194	46.5	304	86.5	301.44	63					1	19.2517	2.9505	23	3	1	2	55	39.4286	210	45.45	153.65	9.55	21.5	15.75	14.5	31	1.575	215	15.3194	14.984	1	-0.1	0.1	0	0.1	0	0	53.05	33.15	32	11.05	32	29	4
296	82	307.72	67									2	16.7205	2.8	31	1	1	2	51	38.4286	132	43.8	161.85	7.2	22.7	11.5	9.5	31	1.15	227	22.5119	12.0143	0	0	0	0	0	0	0	40	31	31	11	31	32	2
115	31.5	95.5	16	313	89	310.86	62.5					2	19.5605	3.131	25	1	1	3	66	40.7143	547	48	156.65	18	25.15	11	8	32	1.1	251.5	30.9774	12.8826	1	0	0	0	0.1	0	0	51	34	32	10.45	30.5	29	3
315	87	287.31	66	255.5	72	215.5	53					1	18.7544	2.9	29	1	1	2	55.4		276	46.7	157.8	8.7	24.45	16	10	32	1.6	244.5	23.5453	17.5504	0	0	0	0	0	0	0	53	37.5	36.5	11.5	37	30.5	3
209	59	192	43.5									2	19.7202	3.075	27	3	1	1	62	39.8571	595	44.4	150.05	17.6	24.45	16	14.25	32.25	1.6	244.5	23.5453	17.5504	0	-1	-0.5	-0.5	-0.5	-0.5	-0.5	49.5	29.25	32.75	11.75	31.25	28.75	3
174	45.5	149	33	270.5	77	252.77	55					1	20.7503	2.9
270.5	75	251.985	61	123.5	34	106.5	18					1	18.5377	2.725	39	3	1	1	47	35.7143	348	44.25	154.5	2.75	21.6	12	8	31.5	1.2	216	18.8169	11.8296	0	0	-1	-0.5	0.5	0	0	46	31.5	34.25	11.75	36	26	3
200	54.5	150	36.5	252	72	215.09	50					2	20.165	2.5	24	1	1	2	50.5	46	321	46.1	151.2	4.4	23.8	20	11	32	2	238	17.9387	20.66	1	0	0	0	0	0	0	41	31	31	8	28	26	3
303	85	264.545	64	240.5	65	207	46.5	163	44	128.5	28	1	19.0271	2.73	31	1	1	1	52	39	258	44.25	152.5	7.75	25.55	14.25	15	30.1	1.425	255.5	28.8644	16.6103	1	0	0	0	0	0	0	50	31.8	30	12	31	31	3
281	84		60.5									2	18.7602	3.3	27	1	1	1	58	40.8571	195	47.1	158.45	10.9	24.8	16	19	33.5	1.6	248	24.6378	17.8304	0	0	0	0	0	0	0	51	34	35	13.2	35	34.1	2
94.5	27	76	10	301	80	262.19	52					1	17.3958	3.5	25	3	1	3	55	41.8571	435	44.2	159.4	10.8	22.55	10.25	10.75	30.6	1.025	225.5	23.2537	10.7321	0	0	0	0	0	0	0	52	34	34	12	34	27	2
160.5	46	139	28	283	80.5	309.29	69					2	17.8514	3.4015	23		1	1	45	38.4286	336	38	145.9	7	22.8	8	7.5	30.35	0.8	228	26.2709	8.6176	0	-0.1	-0.1	-0.1	-0.1	0	0	49.05	32.05	34.05	14.05	33	34	1
288	80.5	267.685	63.5	160	44	137	28.5					2	19.2468	2.8	25	4	1	2	58	40.7143	496	47.2	156.6	10.8	24.2	11	9.25	33	1.1	242	27.7672	12.3602	0	0	0	0	0	0	0	45	35	28	9	29	27	1
257	71.5	217.445	50.5	81	22	62.5	7					1	21.7637	3.1	25	2	1	2	63	39.5714	581	48.35	149.05	14.65	26.1	18.5	20.05	32.9	1.85	261	26.2806	21.4558	0	-0.5	0	-0.5	0	0.5	1	51.25	31	31.25	6	32.75	27.5	3
213	53	186.5	38	305	84	255.91	56.5	136	37	120	22	1	16.2816	2.9	25	3	1	1	54	39.8571	258	39.75	156.25	14.25	21.7	12.25	7.75	29.55	1.225	217	18.878	12.1133	1	0	0	0	0	0	0	49	35	33	11	34	35	3
293.5	82	295.16	64	251.5	70	220.585	56					1	21.0588	2.9	20	1	1	2	57	38.7143	258	49.2	152.85	7.8	25.15	18.25	18.25	31.2	1.825	251.5	23.5252	20.3348	0	0	0	0	0	0	0	51	35	33.5	10.5	30.5	26.5	5
244.5	65	201	49									1	20.2183	3.13	28	1	3	2	58	39	195	48.7	155.2	9.3	27.15	18	17.5	35.4	1.8	271.5	30.2965	21.8916	1	0	0	0	0	0	0	49	35.2	32.2	12.1	29	30.2	2
271	72	256.695	55.5	187	49	168	33					2	19.2699	2.7	29	1	1	2	53	37.4286	434	45.05	152.9	7.95	24.6	12	12.25	30.4	1.2	246	28.0519	13.6296	0	0	0	0	0	0	0	48	31	31	9.5	30	29	1
174	48	138	28.5									1	20.3313	3.2975	22	3	1	3	72	39.5714	526	54.85	164.25	17.15	26.25	13	11.5	32	1.3	262.5	32.6258	15.7358	1	-0.5	-0.2	-0.2	-0.5	-0.5	-0.5	48.75	34.6	33.6	12.25	29.25	32.25	4
197	52	170	35	286.5	79	251.985	53						18.1521	3.1005	21	1	1	2	54	39.2857	337	45	157.45	9	20.8	12.75	6.25	29.25	1.275	208	15.962	11.9839	0	0	-0.1	0	0	0	0	50	38.05	32	10	32	28	2
425.5	43	139	28	291.5	84.5	285.74	61.5	223	61.5	195	43	1	19.2901	3.8	25	3	3	2	60	38.7143	259	40	144	20	23.95	17.75	20	30.45	1.775	239.5	20.3866	18.7824	2	0	0	0	0	0	0	51	38	33	11	29	31	3
295.5	85.5	277.105	65	230.5	67	202	44					1	17.3573	3.505	27	3	1	3	58	39.2857	259	46.4	163.5	11.6	22.65	8.5	10	30.05	0.85	226.5	25.2867	9.05909	0	0	0	-0.5	0	0	0	52	34	32.25	12	32.5	31	2
182	45	149	33.5									1	19.2965	1.275	22	1	1	1		29.8571	461	46.3	154.9		25.45	14.5	11.5	32.65	1.45	254.5	28.2679	16.8008	0													1
271	77.5	238.5	48.5	300.5	88	295.945	69					2	18.9748	2.9	25	2	1	3	48	39.8571	164	41.9	148.6	6.1	24.05	12.25	10.5	30.65	1.225	240.5	25.9985	13.5526	0	0	0	0	0	0	0	47	33	34	12	33	33	2
187	54.5	162	35	264.5	69	235	53.5	306	86.5	328.915	68	2	21.2147	3.3	20	3	1	1		36.5714	259	46.5	148.05		29.3	28.5	17.5	37.8	2.85	293	26.4748	35.3763	0	0	0	0	0	0	0	49	34	34	13	35	29	2
90.5	25	68	9	259	68.5	209	45.5					1	15.8279	2.7	25	3	1	3	47	38.7143	553	37.1	153.1	9.9	20.55	6	7	30.15	0.6	205.5	21.2404	5.8824	0	0	0	0	0	0	0	48	28	30	9	30.5	26	1
228	59	204.1	46.5									2	18.3606	2.8	29	3	1	1	46	43.5714	610	40	147.6	6	24.45	13.5	18	29	1.35	244.5	26.0227	15.0731	0	0	0	0	0	0	0	48.8	34	30.6	11.5	31.5	29	2
260	70.5	229	50									1	17.3584	3.55	23	3	1	2	68	40	736	42	155.55	26	21.5	10	8.45	31.05	1	215	20.3383	9.965	0	0	0	0	0	0	0	51	34	30	12	33	29	1
314.5	86.5	303.795	69									1	21.0481	3.1005	22	1	1	2	55	41.1429	163	48.95	152.5	6.05	26.85	18	12.5	32.95	1.8	268.5	29.2767	21.6216	0	-0.1	0	-0.1	-1.2	-0.1	-0.2	49.05	34	32.05	10.6	33.05	30.1	3
217	57.5	167	40	323	88	332.055	66					2	21.2523	3.9	32	2	3	1	73	40.2857	554	56.5	163.05	16.5	26.3	21.25	22	39	2.125	263	24.1719	24.399	1							52.5	35.4	33.8	11.5	34.5	30.5	5
197	56	174.5	40.5	277	83.5	260.62	69					2	20.523	3.1	20	3	1	2	59	40.4286	309	46.3	150.2	12.7	25.2	15	17.75	33.5	1.5	252	26.9268	17.1337	0	0	0	0	0	0	0	50.5	30.7	31	12.5	31.3	30.4	1
213	57.5	185.5	38									1	19.6583	2.7	26	1	1	2	56	38.7143	680	45.15	151.55	10.85	26.45	16	12	31.25	1.6	264.5	30.0504	19.1504	0	0	0	0	0	0	0	47	31.5	34	12	30	25.5	2
240	67.5	211	45									1	21.8453	3.075	32	2	1	2	58	39.5714	681	47.85	148	10.15	26.65	20	17.5	32.1	2	266.5	26.5364	23.51	1	-0.5	-0.5	-0.5	-0.5	-0.5	-0.5	47.75	31.25	32.75	12.25	25.75	27.75	4
295.5	85	311.645	58.5									2	17.9835	2.9	24	1	1	2	47	36.7143	164	40.95	150.9	6.05	24.05	7	10	31	0.7	240.5	31.5183	8.03285	0	0	0	0	0	0	0	47	33	33	12	31	26	1
160	42	134	27									1	16.3967	2.9	23	1	1	2	53	40.2857	706	40.7	157.55	12.3	21.9	10.25	10.25	28.35	1.025	219	21.2865	10.399	0	0	0	0	0	0	0	48	32	30	12	30.5	25	2
208	54.5	218	39.5	321	89	326.56	65.5					1	18.2821	2.975	25	2	3	3	45	38.1429	526	38.2	144.55	6.8	23.05	10.25	12.25	29.7	1.025	230.5	24.8128	10.9884	2	-0.5	-0.5	-0.5	-0.5	-0.5	-0.5	50.75	32.75	31.75	11.75	26.75	25.75	5
232	65	180.5	41.5									1	18.2989	2.8	29	1	1	2	49	38.7143	378	42	151.5	7	22.5	11	10.5	33.95	1.1	225	22.3814	11.4252	0	0	0	0	0	0	0	49	34.5	31	11.2	29.3	29.5	1
242.5	67.5	201.5	44.5	291	86	283.385	64					1	19.9576	3.2	29	3	1	1	63	41.4286	309	50.55	159.15	12.45	25.9	17.75	19	31.95	1.775	259	26.3954	20.513	0	0	0	-0.6	0	0	0	49	33	32.3	11.5	31.5	30	2
295.5	86	278.675	64									2	20.6416	2.625	18	5	1	2	51.5	31.4286	378	45.55	148.55	5.95	24.45	13	15	32.5	1.3	244.5	26.5299	14.5658	0	-0.5	-0.2	0.2	0.5	-0.5	-0.5	46.75	29.4	29.4	10.75	31.25	25.25	1
178	51	164.5	33	274	76.5	266.115	55.5					2	18.5983	3.7425	29	0	1	3	56	39.1429	400	45	155.55	11	23.1	14.5	14	30.05	1.45	231	20.8878	15.097	0	-0.3	-0.5	-0.3	-0.5	-0.5	-0.5	52.15	39.25	34.15	12.25	29.25	33.25	3
227	65	206	40	307	88.5	267.685	58.5	152.5	42	119	23.5	1	18.0145	3.4	20	3	1	1	56	40.7143	290	43.84	156	12.16	24.1	13.75	10.75	31.45	1.375	241	24.6582	15.0846	1	0	0	0	0	0	0	53	43	33	12	34	29	2
148	42	114.5	29									2	20.9502	2.9	27	2	4	3	50	39.5714	400	46.2	148.5	3.8	26.9	19.25	24	33.25	1.925	269	28.1299	22.9823	1	0.3	-0.3	-0.1	-0.3	0	0	41.35	32.35	32.05	9.65	30	28	4
287	84.5	290.45	59.5	106	29	83	13					1	19.8906	2.525	21	1	3	3		35.8571	461	47.05	153.8		24.25	14.5	15.25	32.5	1.45	242.5	24.3895	15.9308	1	0	0	0	0	0	0	50	32	31	17	30	33	5
278	78	257.48	55.5									2	18.3692	2.625	28	3	3	1		37.8571	163	40.1	147.75		24.35	15.5	11	31.25	1.55	243.5	23.7219	16.9853	2	-0.5	-0.5	-0.5	-0.5	-0.5	-0.5	47.25	32.25	32.25	10.25	31.25	30.25	5
300	83.5	270.825	58.5									2	20.7239	3.95	19	5	1	3	65	39	194	49.95	155.25	15.05	24.6	12.5	10	33.15	1.25	246	27.5331	14.1484	0	0	0	0	0	0	0	54.2	40	36	13	36	36	1
258	77	234	50									2	18.3054	3.25	28	3	1	3	55	40.7143	224	48.1	162.1	6.9	23.9	10	10.5	33.8	1	239	27.8135	11.165	0	0	0	0	0	0	0	44	34	33	10	29	27	2
281	83	256.695	56									1	20.6241	2.97	30	1	1	2	65	40.2857	164	52.6	159.7	12.4	25.4	14.5	13.5	32.25	1.45	254	28.1017	16.7645	0	0	0	0	-0.1	0	0.1	49	34.2	32.5	11.15	32.1	27.45	1
164	44.5	150	29.5	307	81.5	289.665	62.5					2	18.4275	3.2	19	1	1	2	52.5	41	525	42.1	151.15	10.4	22.95	8.5	10.5	32.25	0.85	229.5	26.2483	9.18659	0	0	0	0	0	0	0	46	35	32	10	31	29	1
145	39	114	21									1	23.6912	3.1	32	3	3	3		38.2857	497	52.35	148.65		28.55	25.75	19.5	34.9	2.575	285.5	26.8436	31.5531	2	0	0	0	0	0	0	51	36	33	11	31	29	4
145.5	41	124	24									1	17.276	2.88	22	3	1	1	52.5	38.1429	434	39.6	151.4	12.9	24.15	14.5	12	28.35	1.45	241.5	24.0766	15.8583	0	-0.5	-0.5	-0.5	-0.5	-0.5	-0.5	47.75	32.75	31.75	11.25	28.25	26.25	4
314	92.5	284.955	66	179	47.5	180	32	246.5	70	230	50	1	16.8005	3.601	26	3	1	3		39.4286	309	42.5	159.05		23.5	14	14	29	1.4	235	22.5575	14.9114	0	-0.2	0	0	-0.3	0	0	52.1	34.2	34	13.15	33.5	33	3
250.5	70	213	43	168	50	138	27	325	92	321.065	66.5	1	20.188	3.4	28	1	1	3	57	39.2857	258	45	149.3	12	26.8	12.25	16.75	31.1	1.225	268	35.4477	15.237	0	0	0	0	0	0	0	52.1	34.3	33.2	13	33.4	33	3
274.5	81	273.965	51									1	20.8105	3	24	1	1	1	52	40.2857	164	45	147.05	7	25.65	17.5	12	34	1.75	256.5	25.8427	20.0397	0	0	0	0	0	0		52.5	37.5	33.5	10.5	33.5	29.5	3
305.5	88	285.74	66									1	17.2522	3.2	21	3	1	1		40	225	39.65	151.6		22.15	11.5	10	31.55	1.15	221.5	20.8642	11.6981	1	0	0	0	0	1	0	50	34	30	10	29.5	29	1
224	60	192	41.5	321	88.5	323.42	66					1	18.3942	3.4	26	8	1	1	53.5	40.8571	581	40.7	148.75	12.8	21.3	6	8.5	31.35	0.6	213	23.5144	6.1074	0	0	0	0	0	0	0	52	35	33.2	10.3	26	29.5	1
291	82	287.31	48.5									1	16.6818	3.55	24	3	1	2		41.4286	163	41.25	157.25		21.25	10	9.75	29.1	1	212.5	19.6124	9.84	1	0	0	0	0	0	0	52	34.5	33	12	34	29	1
197	52	163.5	35.5									1	18.9305	2.875	23	1	1	1	50	39.2857	711	39.5	144.45	10.5	24.4	12.5	14.25	28.95	1.25	244	26.8778	14.0234	0	-0.3	-0.5	-0.5	-0.5	-0.5	-0.8	48.15	27.25	31.75	11.25	28.95	27.4	1
97.5	29	76.5	10									2	22.6133	3.47	25	4	1	2	77	41.2857	461	59.75	162.55	17.25	28.9	18	17	34.85	1.8	289	36.531	23.4666	0	0	0	-0.5	0	0	0	51	34	33.25	12	33	26	1
248	68.5	211.5	47	300	85	279.46	64					1	17.3044	2.9	23	3	1	3	51	39.7143	43	43.5	158.55	7.5	23.35	12.5	11.75	28.8	1.25	233.5	23.5422	13.3672	0	0	0	0	0	0	0	48	32	32	8	30	29	1
291	86	289.665	61.5									2	20.9588	2.5	23	1	1	2	52	40.8571	163	46.25	148.55	5.75	25.95	18	9	33.85	1.8	259.5	26.3032	20.8116	0	0	0	0	0	0		48	32	31	10	30		2
274.5	71	241.78	57									1	18.5104	3.15	25	3	1	3	55	40.1429	525	44.5	155.05	10.5	23	10.5	10	32.2	1.05	230	24.4083	11.2095	1	0	0	0	-0.5	0	0	48.5	30	33.5	12.25	32	30	1
251	73.5	219.015	50									1	17.3067	3.25	22	3	1	2	48	39.5714	337	38.5	149.15	9.5	21.15	8	9.5	33	0.8	211.5	21.1572	7.9576	0	-0.5	0	-0.5	-0.5	0	0	50.25	33	34.75	10.75	32.5	30	3
179	49	150.5	34.5	306	85.5	283.385	65					2	19.0791	3.1	21	5	1	2	58	37.7143	643	44.4	152.55	13.6	22.95	13	10	29.8	1.3	229.5	21.8441	13.5908	0	0	0	0	0	0	0	49.5	33.5	32.5	10.2	28.5	30	1
162	45	136.5	29									1	19.8324	3.1	26	1	1	2	59	37.4286	706	48.45	156.3	10.55	26.65	12.5	11.5	33.85	1.25	266.5	34.6167	15.4297	0	-0.4	0	-0.2	0	-0.2	-0.2	50.2	26.3	42.4	11	30.2	35.5	5
287	75.5	264.545	58	93.5	26.5	73.5	12					2	16.8267	3.175	28	3	1	1	52	39.8571	435	41.9	157.8	10.1	23.5	11.5	8.5	30.45	1.15	235	24.9946	12.4743	0	0.2	-0.2	-0.2	0.5	0.5	-0.5	50.4	35.1	37.1	10.75	34.75	29.25	3
272	74	259.835	55.5									1	17.9165	3.4	23	3	3	3	57	37.5714	399	43.1	155.1	13.9	22.25	10.5	8.75	30.9	1.05	222.5	22.1	10.8158	2	0	0	0	0	0	0	51	35	33.3	12.3	33	29	2
306	84.5	275.535	66									2	20.0012	3	21	1	1	3	60	39.4286	525	49.05	156.6	10.95	25.55	13.5	13	35.45	1.35	255.5	29.6591	15.8156	0	0	0	0	0	0	0	49.5	33	32	10.2	33	29	2
151	41.5	137	25.5	301	82	277.105	56.5					2	21.9537	3.2	22	3	1	2	58	41.8571	553	49.1	149.55	8.9	25.2	18	19.5	33	1.8	252	23.9239	20.1366	0	0	0	0	0	0	0	48	33	33.8	11.6	32.5	27.5	3
292	84	284.17	58									1	19.2512	2.4	21	1	1	2	51	38.8571	195	47	156.25	4	24.5	19.5	10	33.55	1.95	245	20.3881	20.9025	0	0.5	0.5	0.5	0	0.5	0.5	44.75	28.75	29.75	9	28.75	26.75	3
284.5	80	262.19	64									2	17.9396	2.5	32	1	1	1	49	36.7143	224	40.85	150.9	8.15	22.4	8	8.5	31.85	0.8	224	24.9914	8.4576	0	0	-0.5	0	0.5	0.5	0.5	48	32.25	31.5	10.25	30.25	28.25	4
161.5	44.5	133	29										20.0614	3	35	1	1	3	58.5	33.4286	224	45.5	150.6	13	25.3	16	12.5	32.8	1.6	253	26.2322	18.2304	0	0	0	0	0	0	0	45	35	31	9	29	27	4
245.5	70	250.5	50	316.5	91	310.075	65					2	19.7934	3.2005	35	2	3	1	59	38.5714	48	49.1	157.5	9.9	27.5	18	14	29.7	1.8	275	31.5044	22.2066	2	0.1	0	-0.1	-0.1	-0.1	0.1	50.15	34	34.05	10.15	31.05	29.15	4
327	94.5	318.71	64.5	266	76	232.5	50	197.5	53.5	164.5	29	1	22.475	3.5	22	1	8	1	59	37.1429	112	52.2	152.4	6.8	27	22.5	20.5	32	2.25	270	25.1405	26.4009	2	0	0	0	0	0	0	52.3	47.1	35	16.3	35.9	35.5	4
320.5	92	315.57	62.5	193.5	50	166	36	259	72	228.5	51	2	17.1329	3.2	24	1	3	3	55	40.4286	48	44.3	160.8	10.7	21.8	10	8	30.2	1	218	21.2226	10.115	2	0	0	0	0	0	0	50.5	40.5	31	10	30	28	4
265	74.5	235.5	54	179	50.5	145	31.5					2	19.8485	2.6025	24	3	1	1	50	38.5714	315	43.3	147.7	6.7	23.8	11	9.5	32.2	1.1	238	26.4586	12.1402	1	0	0	0	0	0.2	0	44	32	31	12	28.1	24	4
318	90.5	299.085	67.5	252.5	67	229	47	177	52	146	34	2	19.9066	3	26	1	1	3	60	38	112	51.6	161	8.4	25.5	16	15	33	1.6	255	26.8811	18.3904	0	0	0	0	0	0	0	45	33	30	9	29	27	2
172	50	130	30.5	303	84.5	276.32	62					1	17.3187	2.875	18	0	1	2	56.5	38.4286	463	48.3	167	8.2	22	10	13.5	29.2	1	220	21.82	10.215	0	-0.9	-0.5	-0.5	-0.5	-0.5	-0.5	48.75	27.75	31.25	11.25	28.75	26.75	3
266	76	273.18	57	218.5	59	176.5	37					1	16.26	3.025	25	3	1	3	35	35	112	34.85	146.4	0.15	20.7	8	9	26.9	0.8	207	19.8378	7.7776	1	0	-0.5	0	-0.5	0.5	0.5	30	20.25	32.5	10.75	33.25	31.75	4
272	75	270.04	46.5									2	19.3515	2.8025	21	4	1	3	54	34.5714	407	45.3	153	8.7	21.5	8	9	31	0.8	215	22.2057	8.0976	0	0	0	-0.2	0	0	-0.2	53	34	30.1	12	34	35.1	3
195.5	55	162	36	272	72	232.5	50					1	18.7984	1.925	20	3	1	3	55	32.2857	112	49	161.45	6	22.3	12	12	32.8	1.2	223	20.8436	12.2496	1													3
315	88	321.065	67	196	51	177	37.5					1	20.8946	3.1
242.5	68	210	47	311.5	87.5	270.825	63	178	48	141	27	1	20.5868	2.791	24	2	1	3	59	39.2857	112	50.1	156	8.9	26.7	14	11	32.5	1.4	267	33.1074	17.1514	2	-0.1	0.1	0	0.1	0	0	47.45	31.25	33.5	10.15	29.3	27.5	4
157	42.5	147	29									1	17.21	3.7	37	1	1	3	49	38.8571	350	42.8	157.7	6.2	22	8	9	29	0.8	220	23.7374	8.2976	0	0	0	0	0	0	0	52	36	34	13.5	34	35	2
292	81.5	297.515	64.5	139	35.5	118	23.5					2	17.0609	3	19	1	1	3	45	37.8571	232	37.75	148.75	7.25	21.5	13.5	9	29.4	1.35	215	17.2215	13.0818	1	0	-0.5	0	0	0.5	0	52	33.75	30	10	29.75	29.5	4
87	25	69.5	13	276	80	267.685	60.5					2	21.9587	3.25	34	3	2	1	56	37	363	50.6	151.8	5.4	27.3	14.5	20	32	1.45	273	34.6963	18.142	1	0	0	0	0	0	0	50	33.1	30	11	32	29	5
271	70	256.695	55	173	48	156.5	35					2	18.3486	2.8	23	3	1	2	51	41.1429	237	40.9	149.3	10.1	22.45	9	10	29.5	0.9	224.5	24.1609	9.46665	0	0	0	-0.2	0	0	0	47	31	31.1	11.5	30.5	27	2
119.5	33	101	19.5									2	23.9815	3.375	23	1	1	1	62	38.5714	475	52.6	148.1	9.4	29.15	23.5	26	36.3	2.35	291.5	31.237	29.9161	0	-0.5	-0.5	-0.5	-0.5	-0.2	-0.5	49.75	26.75	32.75	12.25	35.6	28.25	2
219.5	61	183	41									1	21.9807	3.6	27	8	6	2		38.4286	363	57.9	162.3		27.55	20	21	36.7	2	275.5	29.5201	24.41	1	0	0	0	0	0	0	53	36	36	12	31	32	4
295.5	88.5	280.245	64.5									1	18.6488	3.4	24	3	1	1	52	39	78	44.4	154.3	7.6	22.95	8.5	10.5	33.5	0.85	229.5	26.2483	9.18659	1	0	0	0	0	0	0	51	36	32.5	11.2	30.8	30	3
133.5	37.5	112.5	24	294	84	289.665	64					1	18.6375	2.8	20	2	1	3	54.5	38.4286	203	43.6	152.95	10.9	24.5	17	16.25	31.65	1.7	245	22.7343	18.5563	0	-0.2	0	0	0	0	0	52.1	32	30	9.5	29.5	30	5
274.5	80.5	244.135	56	186	51.5	148	33					1	20.8579	3.415	22	3	1	2	53	39.7143	203	46.4	149.15	6.6	26.3	16.5	12	32.55	1.65	263	29.0105	19.5603	0	-0.5	-0.3	-0.3	-0.5	-0.5	-0.5	52.25	35.15	34.15	11.25	27.75	29.75	1
287	84	267.685	59									2	18.4972	2.725	28	3	1	2	54	38.5714	121	43.3	153	10.7	23	9	9	32	0.9	230	25.9037	9.71415	0	-0.5	0	0.5	-0.5	0	-0.5	47.25	30	31.75	9.25	29	24.75	2
187	51.5	154	32									2	22.3563	3
290.5	83.5	270.825	60.5									1	18.2972	2.4	23	3	1	3	51	41	78	43	153.3	8	21.55	8	10	32.3	0.8	215.5	22.3571	8.1176	0	0	0	0	0	0	0	45	31	32	10	28	22	4
308	87.5	308.505	65.5									1	19.4026	3.175	18	2	1	3	56	38.2857	78	47.4	156.3	8.6	25.5	19.5	15.5	32.5	1.95	255	23.394	21.8775	0	-0.5	-0.6	-0.5	-0.5	-1	-0.5	54.25	34.5	32.55	12.25	30.5	30.25	1
242	70	232	50	308	61	303.01	61					1	26.4059	3.405	31	3	1	3	54	35.7143	121	54.3	143.4	-0.3	30.3	25	24	35.75	2.5	303	33.6276	32.9688	0	0	0	-0.1	0	-0.1	-0.1	50	35	33.05	10	31.05	31.05	1
291.5	83	315.57	70.5									2	17.6296	3	26	4	1	1	55	38.7143	78	41.35	153.15	13.65	22.4	17	12	31.35	1.7	224	16.6777	16.7714	1	0	0	0	0	0	0	52	34	32	12	34	33	3
315	90.5	324.99	66									2	21.9467	3.25	34	0	1	1	71	38.8571	78	56.5	160.45	14.5	26.3	24	16	36.15	2.4	263	21.5325	27.0384	0	-1	0	1	0	0	0	46	31	34.5	11	32	28	3
331	93	309.29	72									2	21.9992	3.1	21	2	3	2	68	40.1429	372	53.4	155.8	14.6	25.95	17	22.5	35.5	1.7	259.5	27.326	19.7889	2	0	0	0	0	0	0	48	30.3	34.5	12.5	30.5	27.5	5
290.5	81.5	317.925	70									2	16.5714	3
269	69.5	229.22	52	170	44.5	136.5	30					1	17.9489	4
183	57	168	37									1	19.0892	3.4
177	50	149.5	35	280	76	226.865	55					2	17.9777	3.3	25	1	5	2		40.4286	293	46.6	161		25	10.5	13	31	1.05	250	31.0016	12.2595	1	0	0	0.5	0	0	0	52	28	34.75	12	31	29	5
309	82	284.17	61	234.5	63.5	191.5	46					1	24.4829	2.7	20	4	1	2	67	38.7143	121	57.8	153.65	9.2	27.8	21	14	39.55	2.1	278	29.3037	25.7281	0	0	0	0	0	0	0	44.5	31.2	32.1	10	29.3	24.2	2
293.5	85	276.32	69									2	19.0602	2.9175	22	3	1	1	48	40.1429	78	42.6	149.5	5.4	24.4	14	15	30.5	1.4	244	25.3599	15.5414	1	0.2	0	-0.1	0.3	-0.3	-0.2	50.1	33.4	31.35	10.35	29.35	27.6	4
201	53.5	182	36	302	83	268.47	57					2	25.2464	2.62	20	1	1	1	67	38	420	56.2	149.2	10.8	28.25	22.5	29.5	34	2.25	282.5	29.2328	27.8072	0	0	0	0	0	0	0	48	34	31.5	10	29.5	28	4
271	75	242.565	48.5									2	18.4483	2.8	24	3	1	2	50	38.1429	441	40.3	147.8	9.7	23.25	9	10	32.7	0.9	232.5	26.7118	9.82665	0	0	0	0	0	0	0	50	34	30.5	10	28	29.5	3
122.5	36.5	112	20	284	83	277.105	64					1	23.0742	3	23	3	1	1	69	36.7143	203	55.15	154.6	13.85	29.05	25	25	37.5	2.5	290.5	29.2834	31.4062	0	0	0	0	0	0	0	52	38	41	14	34	32	2
271	82	270.825	61.5									1	25.1978	3.3	30	2	3	3	78	39.4286	121	61.4	156.1	16.6	29.7	25.5	22.5	38.6	2.55	297	30.9671	32.763	2	-3.5	0	0	0	0	0	53.25	30	33.5	11	31.5	30	5
204.5	55	176	38	287	77	259.835	57.5					2	18.7723	2.6	21	3	1	3	54	40.2857	391	43.6	152.4	10.4	22.45	10	12	31.7	1	224.5	23.1876	10.44	1	0	0	0.3	0	0	0	50	42	31.35	11	31	31.3	4
306	86.5	314.785	70										19.5227	3.3	24	3	1	2	53	40.2857	78	41.9	146.5	11.1	24.25	11	13	31.2	1.1	242.5	27.9326	12.3877	0	0	0	0	0	0	0	47.5	30	34	11	29	28	2
266	72.5	233.145	49.5	142	37.5	121	22					1	18.9607	3.41	29	1	1	3	53	39.8571	420	41.7	148.3	11.3	24	12	6	32.2	1.2	240	26.0903	13.2696	0	-0.5	-0.5	-0.5	-0.5	-0.5	-0.5	49.25	37.25	32.75	12.25	32.25	29.25	1
140.5	40.5	123	22	284.5	78	285.74	66					2	20.1599	2.9	31	3	3	3	60	38.4286	237	46.7	152.2	13.3	26.05	15	16.5	31.1	1.5	260.5	29.7576	17.7712	2	0	0	0	0	0	0	50	34	31	17	31	30	5
124	32	101	17									2	18.3568	3.4	27	0	1	2	57	39.2857	266	46	158.3	11	24.7	12	10	30.6	1.2	247	28.3844	13.6896	0	0	0	0	0	0	10	48	34	32.5	11	33	27	5
146.5	41	120.5	26	321.5	89	341.475	69					2	21.3556	3.4	32	3	3	2	63	40.2857	329	49.6	152.4	13.4	27	18	16	34	1.8	270	29.7848	21.7566	2	0	0	0	0	0	0	51	35.5	34	13	35	36	5
125	35	101	18.5									1	22.6413	2.3
315	85	283.385	64.5	110	31	89	15					1	18.7917	3.699	32	1	3	1	56	40	237	42	149.5	14	24	16.25	18	30.5	1.625	240	21.9328	17.4271	2	0	0	0	0	0	0	50.4	32.6	35.3	12.4	33.4	30	5
243	66	223	51									1	20.6974	2.9
288.5	81.5	284.955	61									2	18.9252	2.8	39	3	1	3	51	38.8571	78	39.9	145.2	11.1	24.35	10	11.5	28	1	243.5	29.3172	11.39	0	0	0	0	0	0	0	50	35	30.5	9	28	26	4
268	77.5	256.695	57									1	21.0328	2.8
137.5	36	124	22									2	16.4846	3	29	1	3	1	51	38.5714	475	39.4	154.6	11.6	21.3	8.5	10	29	0.85	213	21.1365	8.48534	2	0	0	0	0	0	0	45	32	34.2	10.5	36	35	5
274	72	253.555	57	185	35	144	35					1	18.3266	3.3025	27	3	1	1	51	36.8571	237	41.4	150.3	9.6	23.5	13	14.5	30	1.3	235	23.5206	13.9483	0	-0.5	-0.5	-0.5	-0.5	-0.3	-0.5	54.75	37.75	32.25	12.25	29.15	32.75	3
												1	21.8627	3.075	23	1	6	2	68	39.4286	85	56.6	160.9	11.4	25	15	19.75	36.1	1.5	250	26.2774	16.9838	2	0	0	0	0	0	0	49.6	32.7	31.3	10.8	32.8	29.5	5
												2	18.0164
												1	20.3121	3.3	22	7	1	2	56	40.4286	124	45.55	149.75	10.45	25.35	17.25	17	34	1.725	253.5	25.1357	19.5285	0	0	0	0	0	0	0	50.8	31	33.5	11.5	30	26	5
												1	26.1319	3.5	26	3	1	3	69	38.5714	85	59.15	150.45	9.85	30.6	22	23	34	2.2	306	38.1904	29.8606	0	0	0	0	0	0	0	49	30	33	10	31	29	4
												1	19.8526		23	1	1	3	53	40.4286	85	43.75	148.45	9.25	25	15	13.5	31.75	1.5	250	26.2774	16.9838	0							55						3
												1	17.4545		25	8	1	3	53	31.4286	85	42.45	155.95	10.55	23.5	12.75	10.25	29	1.275	235	23.7638	13.7051	0													4
												1	19.0798	3	26	1	1	1	55	41	85	49.15	160.5	5.85	23	12.5	11.75	33.1	1.25	230	22.4694	13.1484	0	0	0	0	0	0	0	48.5	33	33	9.5	30	29	4
												1	18.1943	3.11	30	3	1	2	53	40.5714	85	39.45	147.25	13.55	23.35	12	10	29.5	1.2	233.5	24.0298	12.8796	1	0	0	0	0	0	0	50.4	33.2	34.2	14.1	30.4	36.5	4
												2	22.6453	3.6	29	3	1	1	64	40.4286	85	53.95	154.35	10.05	28.5	17.5	21	35.1	1.75	285	35.6361	22.5334	0	0	0	0	0	0	0	52	31	34.5	13	36.5	31.5	5
												2	21.678		25	8	6	2	67	37.5714	124	53.4	156.95	13.6	25.55	17	18.25	34	1.7	255.5	26.0259	19.4489	1													5
												2	22.119	3.2	30	1	6	2	61	39	85	50.1	150.5	10.9	27.75	25	17	33	2.5	277.5	25.0295	29.7812	2	0	0	0	0	0	0	50	32	31	14	33	30	4
												2	20.3954	2.9	24	1	1	2	58	42.5714	98	47.65	152.85	10.35	24.5	14	15.25	32.5	1.4	245	25.6792	15.6114	0	0	0	0	0	0	0	49	35	32	11	33	28	3
												1	19.1518	2.8	34	1	1	3	52	39.2857	316	41.95	148	10.05	25.45	17	15	29.2	1.7	254.5	25.7048	19.3638	0	0	0	0	0	0	0	48	30	30	9	30	29	2
												1	17.5547	2.6	22	1	1	2	44	38.1429	316	34.95	141.1	9.05	20.5	9.5	12.25	29.5	0.95	205	17.9304	9.02904	0	0	0	0	0	0	0	48	31	31	9	31	28	2
												1	19.0516	3	23	3	1	3	50	38.5714	74	47.2	157.4	2.8	23.4	10.75	12	32	1.075	234	25.4252	11.6703	0	0	0	0	0	0	0	45	30	32	10	35	29	3
												2	19.2102	3	30	1	2	2	54	39.8571	714	46.75	156	7.25	25	20	12	31.4	2	250	21.4011	21.86	1	0	0	0	0	0	0	50	34	31	11	33.5	30.5	1
												2	20.5073	3.2	31	1	1	1	57	38.8571	73	48.73	154.15	8.27	25.6	19	12.25	32.5	1.9	256	24.1922	21.4861	0	0	0	0	0	0	0	50	34	32	11	31.5	29	4
												2	17.6497	3	24	1	4	2	58	35.2857	74	42.65	155.45	15.35	21.5	12.5	14	30.5	1.25	215	18.0924	12.2109	2	0	0	0	0	0	0	49	31	32	10	33	29	5
												1	18.8519	2.9	22	3	1	1	54	38.8571	138	48.05	159.65	5.95	22.75	10	7.5	34.25	1	227.5	24.1172	10.59	0	0	0	0	0	0	0	45	28	29	8	30	26	3
													18.0518	3.2	30	1	1	2	55	38.1429		45.15	158.15	9.85	23.8	16	8	28.1	1.6	238	21.5683	17.0304	0	0	0	0	0	0	0	44	32.5	32.5	12	34.3	30.5	2
													19.4771	2.7	28	4	3	1	52	38.4286		45	152	7	25	11.2	8	31.2	1.12	250	30.2459	13.0153	2	0	0	0	0	0	0	46	31	32	9	30	28.5	4
													18.0469	2.8	20	4	1	3	55			47.45	162.15	7.55	23.55	17.55	16.1	32.6	1.755	235.5	19.4089	18.2473	0	0	0	0	0	0	0	50	33	31	10	30	36	2
												2	17.409	3.5
													18.2485	3	25	2	3	3	59	39.7143		43.25	153.95	15.75	22.65	17.3	18.4	29.3	1.73	226.5	17.1029	17.2428	2	0	0	0	0	0	0	45	32	31	10	32	30	5
												1	21.9238	2.7
													21.23	2.9	23	1	1	1	63	37.4286		49.6	152.85	13.4	27	23	13	31.55	2.3	270	24.6441	26.8973	0	0	0	0	0	0	0	46.5	32	33.6	10.6	27.8	24.8	2
													21.0408	3.5	25	4	1	3	61	41		46.15	148.1	14.85	24.5	15.25	13.5	32	1.525	245	24.435	16.8556	0	0	0	0	0	0	0	50	33	32	11.5	34	33	5
												1	18.3086	3	19	3	1	1	51	38.7143	116	44.1	155.2	6.9	23.25	13	15.25	32.2	1.3	232.5	22.7526	13.7858	0	0	0	0	0	0	0	47	33	31.5	10	32	28	4
												1	20.5754	5.7
												2	17.757		20	1	1	1	54	38.4286	210	45.6	160.25	8.4	23.05	17.75	16.5	31.65	1.775	230.5	17.8175	17.9836	1							50						4
													18.5602	2.4	34	7	1	1	61	39.2857		45.4	156.4	15.6	23.3	12.75	16.6	29.7	1.275	233	23.1461	13.5776	0	0	0	0	0	0	0	45	30	30	9	27	25	4
													16.7771	3.3	26	1	1	1	50	40.4286		41.75	157.75	8.25	21.75	8.1	7.25	29.6	0.81	217.5	22.8705	8.29371	0	-0.1	0.2	0	0	0.2	0	50.05	33.1	31.3	10.5	29.7	28.6	3
													18.7981	2.7	26	1	1	3	48	39.2857		40.4	146.6	7.6	24.05	14.35	11.75	30.4	1.435	240.5	23.9118	15.6394	0	0	0	0	0	0	0	45	32	32	11	34	30	2
													16.806	2.9	20	1	1	3	46	39.7143		38.65	151.65	7.35	22.4	10.25	10	29.2	1.025	224	22.7938	10.6553	0	0	0	0	0.9	0	-0.1	48	33	31	9.45	27.8	29.95	2
												1	17.9512	3.1	27	1	1	1	50	40.8571	78	42.85	154.5	7.15	23.8	12.35	11.35	29.5	1.235	238	25.0995	13.4992	0	0	0	0	0	0	0	50	32	32	9	29	27	3
												1	21.3774	3.6	29	3	1	1	70	39.7143	78	55	160.4	15	27.1	13.35	20.75	33.8	1.335	271	35.2819	16.6902	0	0	0	0	0	0	0	52	35	34.3	10.6	31	26	4
												1	18.8525		22	1	1	3	54	42.2857	78	40.6	146.75	13.4	23.5	8.9	10.6	30.2	0.89	235	27.6332	9.8357	0													1
												2	16.8749	2.8	21	1	1	3	46	39	78	38.4	150.85	7.6	21.9	16.35	15.6	29.35	1.635	219	15.8807	15.8048	0	0	0	0	0	0	0	45	30	35	13	35	31	3
												2	18.9891		19	4	1	1	46	39.8571	79	41.65	148.1	4.35	32.65	24.35	20.7	32.05	2.435	326.5	43.2775	35.0969	0													3
													26.5635	2.9	26	4	1	3	70			73.95	166.85	-3.95	28.35	28.35	34.1	35.55	2.835	283.5	23.6137	33.8769	0													3
													16.8913	3.36	25	1	1	2	53	40.1429		41.45	156.65	11.55	21.4	7.1	7.5	32.55	0.71	214	22.7605	7.20128	0	0	0	0	0	0	0	51	34	32	10	29	26	4
												2	17.8957	2.9	22	1	1	2	55	38.1429	631	43.05	155.1	11.95	22.8	12	10.1	31.8	1.2	228	22.3389	12.5496	0	0	0	0	0	0	0	46	30	30	9	27	26	3
													21.0182	3.2	26	1	1	2	53	39.5714		46.6	148.9	6.4	25.95	17	17	34	1.7	259.5	27.326	19.7889	0	0	0	0	0	0	0	46	34	34	11.5	29	30	3
													21.6578	3.2	18	1	1	1	61	40.1429		52.1	155.1	8.9	24.1	15	20.5	34	1.5	241	23.4341	16.3087	0	0	0	0	0	0	0	46	31	30	11	32	29	4
												2	18.0518	3.1	22	1	3	1	63		540	44.1	156.3	18.9	21.1	14	10.25	31	1.4	211	15.7153	13.2314	2	0	0	0	0	0	0	48.5	33.8	32	10.2	29.5	28	5
													19.9485	3.2	30	1	1	3	63	39.5714		48.05	155.2	14.95	25	17	16	33	1.7	250	24.2798	18.9813	0							48	31	34.5	12	28	30	5
													17.5577	2.9	25	3	1	1	67	39.1429		46.05	161.95	20.95	23.15	14.25	12.25	31.75	1.425	231.5	21.2687	14.9003	0	0	0	0	0	0	0	48	31.8	30	10	31.5	29.8	4
													16.0034	3.725	27	1	1	1				38.25	154.6		22.4	14	9	29.5	1.4	224	19.3076	14.1414	0	-0.5	0.5	0.5	0	1	-1	52.25	32.75	32.75	6	33.5	29.5	3
													23.3773	3.2	27	1	3	1	62	40.7143		51.9	149	10.1	26	28	32	36.1	2.8	260	17.0761	30.2456	2	0	0	0	0	0	0	46	33	32	11.5	34	30	5
												2	20.813	2.8	29	1	1	2	60	37.4286	76	49.2	153.75	10.8	25	15	14	33	1.5	250	26.2774	16.9838	1	0	-0.1	0.1	0	-0.1	0.1	48.5	33.05	33.05	9	28.05	26.45	3
												2	18.546	3.3	20	1	6	1	56	38.4286	76	47.3	159.7	8.7	21.5	12.25	15	31	1.225	215	18.3126	11.9908	1	0	0	0	0	0	0	52	42	36	12	31	28	5
												1	24.7805	2.8925	24	1	6	3	63	37.5714	145	55.2	149.25	7.8	26.3	24	24.75	32.75	2.4	263	21.5325	27.0384	2	0.2	-0.1	0.1	-0.1	-0.2	-0.1	52.9	39.05	32.95	12.05	33.1	29.05	3
												2	19.7422	3.345	23	3	1	3	55	38.7143	118	47.4	154.95	7.6	22.3	15.25	17.25	33.5	1.525	223	17.915	15.1781	1	-1	0	0	0	0	0	51	33.5	31.5	10.5	31.2	28
												1	18.8143	2.7	24	1	1	2		35.8571	145	44.1	153.1		23.8	21	13	31.75	2.1	238	17.0706	21.5282	2	0	0	0	0	0	0	46.7	26	25	8	26	23	5
												1	20.0788	3	25	1	3	3	63	37.1429	77	49.65	157.25	13.35	24.75	22.25	18	33.45	2.225	247.5	18.6228	23.6481	2	0	0	0	0	0	0	49	29	33	12	34	29	5
												1	25.8371	3.305	37	1	1	3	60	40.8571	77	56.25	147.55	3.75	28.75	20.75	24	35.5	2.075	287.5	32.8609	26.4482	0	0	0	0	0	0	0	49.8	34	34.1	11.5	33.5	29.3	5
													18.6638	2.7	22	1	6	1	55	40.1429		48.8	161.7	6.2	24	17	18	30.6	1.7	240	21.2285	18.1314	2	0	-0.2	0	0	0	0	47	29.9	32.5	10	28	29.5	5
												1	20.5064		27	1	1	2	62	36.1429	83	54.45	162.95	7.55	24.75	24	14	30.05	2.4	247.5	17.0925	25.1784	0							50						3
												1	24.4093	3.5	23	1	0	2	66	39.8571	442	63.35	161.1	2.65	27.45	17.5	20	35.95	1.75	274.5	31.8775	21.6147	2	0.2	-0.4	0	0	0	-0.2	48.1	33.2	39	15.6	40	40.9	5
												1	18.1868	3.15	22	3	6	2		38.5714	42	43.3	154.3		22.6	14.25	10	30.5	1.425	226	19.6571	14.5085	2	0	0	0	0	0	0	52	37	37	12	38	33	4
													16.8418	3.1	30	1	1	2	47	39.4286		35.9	146	11.1	20.9	8	8.5	29.4	0.8	209	20.4203	7.8576	0	0	0	0	0	0	0	50	33	31	10.5	32	29.5	3
												1	17.1068	3.2005	35	1	1	2	50	40	390	40.15	153.2	9.85	25.6	14.5	8.5	29.9	1.45	256	28.7688	16.9095	0	-0.1	0	-0.1	0	0	0	46.45	32	31.75	11	31.8	29.1	3
												1	19.6138	3	26	3	1	2	61	39.4286	331	48.1	156.6	12.9	24.1	10	12	32.3	1	241	28.4778	11.265	0	0	0	0	0	0	0	50	31	32	10.5	35	30	4
													18.942	3.8	30	1	1	2	57	41.5714		43.85	152.15	13.15	24.45	20	25	30.9	2	244.5	19.7857	21.31	0	0	0	0	0	0	0	50	35.5	36	14	37.5	33.3	5
												1	16.8588	2.9	31	1	3	3	53	38.5714	122	41.9	157.65	11.1	21	14	12	31.4	1.4	210	15.4501	13.1614	2	0	0	0	0	0	0	48.2	31.5	34.5	10	31	26.2	4
													18.4265	2.9	20	1	1	2	52	39.2857		46	158	6	25.7	12	13.5	32.5	1.2	257	31.7972	14.2896	0							50						4
													19.9259	2.8	28	3	1	1	60	40.2857		52.1	161.7	7.9	23.5	12	11	33.55	1.2	235	24.4993	12.9696	0	0	0	0	0	0	0	48	33.5	32.5	10	27	29	1
												1	18.7581	3	23	1	3	2	70	39	390	51.1	165.05	18.9	25	19	13	33	1.9	250	22.345	20.9161	2	0	0	0	0	0	0	50	32	31	6.3	23	22.5	5
												2	21.2857	2.9	28	2	1	1	67	37.1429	91	52.2	156.6	14.8	27.45	21	16	35.8	2.1	274.5	28.1316	25.3606	1	0	0	0	0	0	0	49	33	32	11	32	30	3
												1	18.048		21	2	1	1	53	39.5714	573	44.6	157.2	8.4	24.05	16.5	14.75	31.6	1.65	240.5	21.8471	17.7041	0							50						1
												1	19.3816	2.8	24	2	1	3	49	38	91	39.8	143.3	9.2	22.4	16.75	17	29	1.675	224	16.8915	16.5576	0	0.2	-0.1	-0.2	0.1	-0.3	-0.1	48.6	35.75	31.8	9.45	32.65	30.85	2
												2	20.0078	3	31	1	1	1	50	39	356	43.5	147.45	6.5	26.6	22.25	23.75	31.25	2.225	266	24.1281	25.7063	1	0	0	0	0	0	0	48	32	34	11	34	35	3
												1	20.0175	3.1	20	1	1	2	53	40.4286	91	43.05	146.65	9.95	24.1	18.25	16	34	1.825	241	20.3661	19.3767	0	0	0	0	0	0	0	50	32	33.5	10.5	29.5	30	2
												2	18.3518	2.8	23	2	3	1		39.1429	140	42.4	152		22.4	19	12	32.5	1.9	224	15.0029	18.4461	1							42	35	30	20	31	30	4
												2	17.4037	2.7	20	2	1	2	57	38.8571	137	45.9	162.4	11.1	23	17.25	16	30.7	1.725	230	18.1162	17.5016	1	0	0	0	0.4	-0.5	0.8	49	32	33	11.8	32.25	28.6	3
												2	19.1448	2.8	29	2	1	1	47	39.5714	105	43.45	150.65	3.55	25.35	19.25	14	29.25	1.925	253.5	23.1738	21.4905	0	0	0	0	0	0	0	47	33	32	12	32	31	4
												2	17.4575	3	26	2	1	3		38.4286	560	42.05	155.2		22.25	13.25	16	31	1.325	222.5	19.5533	13.3625	0	0	0	0	0	0	0	49	30	33	10.5	30	29.5	1
												1	18.8445		23	7	1	1	71	41	105	52.65	167.15	18.35	25.2	14.5	15	35	1.45	252	27.441	16.6195	0							50						3
												2	19.0556		25	2	1	2	60	39.5714	105	47	157.05	13	25.8	18	15	35	1.8	258	25.8202	20.6766	1							48						1
												1	21.5438	3.5	30	7	3	2	65	40	687	49.35	151.35	15.65	27.65	27.75	27.5	33.75	2.775	276.5	22.0502	32.3194	2	0	0	0	0	0	0	49	32	33	12	31	32	5
												1	17.7275	3.3	29	2	1	2	56	38.4286	105	40.1	150.4	15.9	24	9.25	11	31.45	0.925	240	28.9315	10.4283	0	-0.1	-0.1	-0.1	0	0	0	52.05	34.05	34.05	13	30	29	4
												1	27.6288	3.4	32	2	4	3	72	39.8571	105	58.25	145.2	13.75	33	33	35	38	3.3	330	34.3025	45.9014	1	0	0	0	0	0	0	51	37	33	13	33	30	2
												1	20.8739	3	34	7	3	2	57	38.4286	105	44.8	146.5	12.2	24.2	17	18	31.35	1.7	242	21.826	18.3013	2	-0.1	-0.1	0	-0.1	0	0.1	53.05	34.05	34	10.05	28	29.15	5
												1	17.8719	2.7	30	2	1	3	52	39.5714	105	41.4	152.2	10.6	23.25	9.75	7.5	30.5	0.975	232.5	25.9503	10.5881	0	0	0	0	0	0	0.5	49	31	32	10	32	28.25	1
												2	18.9612	3.2	24	7	1	2	49	37.8571	105	39.4	144.15	9.6	24.95	17	18.25	31.7	1.7	249.5	24.1235	18.9388	0	0	0	0.1	0.2	0.2	0.2	49	32	34.65	11.5	28.6	26.4	1
												2	19.0958	3.2	23	2	1	2	51	41.1429	105	40.9	146.35	10.1	22.6	15	8	30.3	1.5	226	18.9819	15.1837	0	-0.1	0	0	0	0	-0.1	50.05	33	34	11	30	28.05	1
												1	16.857		27	2	1	1	43	38.7143	190	36.6	147.35	6.4	21	9	11	29.7	0.9	210	19.7973	8.81415	1							50						3
												2	17.8314	3	24	2	3	2	58	40.8571	190	40.9	151.45	17.1	24.2	15	15	30.9	1.5	242	23.7436	16.3837	2	0	0	0	0	0	0	50	35	35	13	32	30	5
												2	17.879		19	7	1	1	50	37.2857	105	42.65	154.45	7.35	23.1	14.5	15	30.7	1.45	231	20.8878	15.097	0							50						1
												1	20.5328	2	30	7	1	2	56	33.7143	137	46.6	150.65	9.4	26.5	21.5	24.25	32	2.15	265	24.5528	24.8588	0	0	0	0	0	0	0	48	30	30	10	25	45	3
												1	18.1436	3.1
												2	18.632	3.604	26	1	1	3	50	40.7143	105	41.95	150.05	8.05	23.85	15	11	31	1.5	238.5	22.6672	16.1212	0	0	0	0	0	0	0	52	34	32	12	30	34	2
												1	20.3092	3.1	24	2	1	1	56	41.2857	373	50.7	158	5.3	27.3	16	15	34.85	1.6	273	33.008	19.8304	0	0	0	0	0	0	0	48	30.5	32	11.5	29.5	30	1
												1	20.6185	2.6	28	2	1	2	51	39.7143	105	43.5	145.25	7.5	25.2	13	14.75	31.9	1.3	252	29.0072	15.0534	0	0	0	0	0	0	0	48	32.5	32	10	30	26	1
												2	20.7834	2.5	28	2	1	3	53	38.8571	105	42.5	143	10.5	24.8	15	16	31.65	1.5	248	25.6344	16.8337	1	0	0	0	0	0	0	53	38	32	11	29	28	1
												2	19.0781	2.9	19	2	1	1	50	40.1429	48	46.25	155.7	3.75	23.2	12	12.5	30	1.2	232	23.5639	12.7896	1	0	0	0	0	0	0	51	33	34	11	29	33	1
													19.9956	3	29	2	4	1	58	39.2857		46.35	152.25	11.65	24.55	18.8	15.1	31.5	1.88	245.5	21.1834	20.3025	0	0	0	0	0	0	0	50	30	33	12	30	29	5
												2	27.6453	3.5	24	2	1	3	71	41.4286	137	60.8	148.3	10.2	33	30	23	40.5	3	330	37.7688	42.435	0	0	0	0	0	0	0	55	37	34	12	35	32	1
												2	21.2593	3.0355	21	7	1	2	52	40.7143	98	43.2	142.55	8.8	25.3	20	16	32.8	2	253	22.3026	22.16	0	0	0	0	0	0	0	48	32	34	12.5	32	34	1
												2	18.0216	2.6	24	2	1	1	53	37	98	41.2	151.2	11.8	22.8	13.75	13	30.4	1.375	228	20.6977	14.1909	0	0	0	0	0	0	0	48	34	33	11	30	28	2
												2	20.7291		18	1	1	2	50	38.7143	98	44.55	146.6	5.45	24.7	20	19.5	32.85	2	247	20.514	21.56	0							50						4
												2	17.969	2	19	2	6	3	51	40.4286	98	39.2	147.7	11.8	22	10	10	29.8	1	220	21.82	10.215	1	0	0	0	0	0	0	46	29	29	10	29	27	5
												2	17.9312	3.2	27	2	4	3	56	40.7143	98	42.25	153.5	13.75	24	15	14	29.75	1.5	240	23.1261	16.2338	1	0	0	0	0	-0.1	0	49	32	32	11	32.05	31	4
												2	19.3632	2.7	30	2	1	2	56	38.2857	98	44.15	151	11.85	23.95	14	15	31.4	1.4	239.5	23.9426	15.2264	0	0	0	0	-0.1	0	0	47	33.5	30	10.15	29.5	27.2	1
												1	21.6986		29	2	3	2	58	38.8571	98	44	142.4	14	26.5	17.75	11.9	32	1.775	265	28.3661	21.0455	1							50						5
												1	18.5588	3.2	22	1	1	3	56	40	98	42.85	151.95	13.15	24.6	14	15	31	1.4	246	26.0001	15.6814	0	0	0	0	0	0	0	52	35	32	11	32	30	5
												2	17.6377	2.7	21	1	1	2	46	39.4286	98	39	148.7	7	22	10	9	30.25	1	220	21.82	10.215	0	0	0	0	0	0	0	48	32	30	11	31	29	1
												2	20.0919	2.7	25	2	1	1	57	38.4286	623	47.65	154	9.35	26.45	9	10.1	35	0.9	264.5	37.9342	11.2667	0	0	0	0	0	0	0	46	30	31	10.5	32	27	3
												2	21.9838	2.7	31	2	3	1	59	37.8571	98	47.15	146.45	11.85	27	23	22.5	32	2.3	270	24.6441	26.8973	2	0	0	0	0	0	0	53	38	32	11	29	28	4
												1	20.405		28	2	1	1	57	40.2857	315	45.85	149.9	11.15	25.4	20	16	34	2	254	22.6062	22.26	0													2
												1	17.7418	3.2	24	7	3	2	50	38.2857	146	38	146.35	12	21.5	9.75	7	31	0.975	215	20.5683	9.73501	2	0	0	0	0	0	0	54	33	32	11	33	34	4
												1	22.092	3.2	36	2	1	1	60	40.1429	98	52.7	154.45	7.3	28	23.5	18	34.65	2.35	280	27.3555	28.5648	0	0	0	-0.1	0	-0.1	0	47	34	32.05	11	32.05	30	4
												1	18.2152	3.4	24	1	6	1	60	39.7143	287	44.3	155.95	15.7	22	15	8.5	32.65	1.5	220	17.3013	14.7338	2	0	0	0	0	0	2	51	33.5	33	12	32.5	32	4
												1	18.4033		23	1	8	2	53	39	68	44.1	154.8	8.9	23.2	12.35	9.65	30	1.235	232	23.2248	13.1287	2													5
												1	18.3146	4
												2	27.0519	2.7	19	1	1	2	64	40.5714	69	60.3	149.3	3.7	30.35	20.4	18	37.5	2.04	303.5	39.1476	27.6901	0	0	0	0	0	0	0	48	35	37	16.5	36.2	31	3
												2	18.0816		21	1	4	3	52	41.4286	525	46	159.5	6	23.45	14	15	29.25	1.4	234.5	22.4056	14.8764	0													3
												2	23.3542	3.3	32	1	1	2	59	36	162	56	154.85	3	28.55	22	21	37.05	2.2	285.5	30.7911	27.6056	0	0	0	0	0	0	0	51	32.5	33.5	11	33	31	5
												2	19.3257	3.6
												1	18.7284	2.8	24	1	1	1	57	36.4286	196	44.85	154.75	12.15	22.9	9.25	8.75	31.25	0.925	229	25.3328	9.91958	1	0	0	0	0	0	0	47	31	33	12	32	28	5
												2	20.7865	2.735	21	1	1	1	51.5	33.7143	68	45.5	147.95	6	27.25	14.5	13	36	1.45	272.5	34.5154	18.1058	0	0	0	0	0	0	0	49.2	34.5	33	13.3	30	30.5	3
												1	18.217	3.3	26	1	8	3	58	33.1429	68	42.7	153.1	15.3	21.75	9.5	11.1	30.4	0.95	217.5	21.5414	9.62279	2	0	0	0	0	0	0	50	34	34	15	35	32	4
												2	19.4925	3.7	24	0	3	2	68	38.7143	280	47.65	156.35	20.35	24.4	18	8	35.15	1.8	244	21.4847	19.4166	2			-0.1	-0.1	-0.1	-0.1	51.3	33.9	33.35	10.95	32.45	33.35	5
												1	24.5447	2.9	22	7	1	1	61.5	37.5714	427	53.4	147.5	8.1	27.3	22	19	32.75	2.2	273	26.6078	26.2306	1	0	0	0	0	0	0	45	32	33	14	32	33	5
												2	18.0734	3.2	32	1	1	1	52	41	582	41.1	150.8	10.9	23.8	12.5	12	28	1.25	238	24.9503	13.6484	0													3
												1	19.845	2.885	22	1	3	1	48	42.4286	63	39.65	141.35	8.35	23.55	15	18	30.35	1.5	235.5	21.76	15.8963	2	0	0	0	0	0	0	46.5	35	34	10	31.1	31	5
												1	18.0916	3.1175	23	7	1	3	45	42.1429	62	42.6	153.45	2.4	21.95	12	10	29.5	1.2	219.5	19.8205	12.0396	0	-0.1	0.1	0	0	0.1	0.1	50.85	34.05	33.5	11.2	30.25	28.45	4
												1	19.0755	2.55	24	0	2	3	51	38	63	40.55	145.8	10.45	23.5	16	12	30	1.6	235	20.6785	16.7904	1	0	0	0	0	0	0	50	33	27	10	29.2	27.1	3
												1	19.3624	3.2	32	1	1	1	55	38.4286	582	42.9	148.85	12.1	23.45	14	11	32.5	1.4	234.5	22.4056	14.8764	2													5
												1	20.8465	3.3	18	0	5	3	58	34.8571	335	51.45	157.1	6.55	25.5	19	14	35	1.9	255	23.8803	21.3911	0	0	0	0	0	0	0	49	33	34	10	29.5	28	3
												2	19.2906	3.8	22	1	2	1	54	39.5714	126	41.6	146.85	12.4	24.3	16	14	31.25	1.6	243	23.0831	17.4304	1							48	40	38		36.5	35	5
												1	18.6835	3.5	23	1	4	3	60.5	43.2857	141	48.55	161.2	11.95	24.35	15.5	11	33	1.55	243.5	23.7219	16.9853	2	0	0	0	0	0	0	47	35	36.2	11	32	32	5
												2	22.5777	3.3	22	2	3	2	58.5	38.8571	126	51.65	151.25	6.85	27.9	18	19	35.25	1.8	279	32.9087	22.5666	2	0	0	0	0	0	0	48	35	36	10	35	33	5
												2	17.6554	2.95	23	1	4	3	52	38.8571		41.6	153.5	10.4	23.25	15.25	14.25	32.5	1.525	232.5	20.6359	15.9025	1	0	0	0	0	-0.5	0	49.5	34	34	13	36.75	29	5
												2	20.8412	2.74	26	3	1	3	52	39	71	47.3	150.65	4.7	27.5	18	16	34.5	1.8	275	31.5044	22.2066	0	0	0	0	0	0	0	49.2	33.5	31.5	10	30	27.5	4
												2	18.0796	2.7	20	1	1	3	47	39.7143	146	38.75	146.4	8.25	23.15	19.75	17.25	30.5	1.975	231.5	16.3704	19.7986	1	0	0	0	0	0	0	48.5	33.2	31	10	30	28	4
												1	18.8588	3
												2	18.8887	2.7	23	1	6	3	54	39.7143	99	40.9	147.15	13.1	22.8	16	13	32.3	1.6	228	18.6581	16.2304	1	0	0	0	0	0	0	46	30	32	11	28	29	5
												1	18.7383		30	1	1	3		38	70	43.35	152.1		24.6	13	10	30.2	1.3	246	27.0182	14.6633	0													2
												2	19.5853	3.7	23	1	1	3	56	41.1429	478	48.8	157.85	7.2	25.35	24.5	14.5	31	2.45	253.5	18.3224	26.3418	0	0	0	0	0	0	0	49.5	33.5	34.5	11	32	30	2
												2	17.4426	2.6	28	1	3	3	56	38.5714	70	38	147.6	18	21.15	9	8.5	31.6	0.9	211.5	20.2332	8.88165	2	0	0	0	0	0	0	47	31	29.5	9	28	24	5
												2	21.0769	3.1	24	1	3	1	67	40.2857	119	52.95	158.5	14.05	28.65	20.75	14.75	36.3	2.075	286.5	32.5077	26.3445	2	0	0	0	0	0	0	49	31	32	11	33	26	3
												1	18.3036	3.4	29	3	1	2	52	40.1429	119	41.9	151.3	10.1	23.8	11.4	10	31	1.14	238	26.0529	12.5458	0	0	0	0	0	-0.1	0	51.5	32.5	32.5	10.5	32.05	29.5	1
												1	21.2788	3.35	25	2	5	3	67	39.5714	119	55.5	161.5	11.5	26.6	18.35	16.35	34.05	1.835	266	28.0722	21.7622	0	1	0.5	0	0	0	0	54.5	34.75	33	11	31	28	2
												2	19.5861	2.8	25	3	1	2		34.1429	183	43.6	149.2		26.5	10.25	13.35	30.1	1.025	265	36.6551	12.7565	0	0	0	0	0	0	0	47.1	36.1	33.8	12.4	33.7	33.6	2
												1	18.9434	3.401	18	1	1	2	52	38.7143	119	38.9	143.3	13.1	23.45	10.1	11.35	32.5	1.01	234.5	26.2406	11.0415	0	0	0	0	-0.1	0	0	47	30	32	10.05	37	30	1
												1	19.7968	2.9025	21	4	1	3	54	41	118	47.9	155.55	6.1	23.55	11.2	10.9	33.2	1.12	235.5	25.453	12.2033	0	0	0	0	-0.1	0	0	46.5	32.6	35	12.05	30	27	2
												1	19.5938	3	21	0	1	3	59	30.8571	251	50.6	160.7	8.4	22.95	10.5	9.5	34.7	1.05	229.5	24.2516	11.1833	0	0	0	0	0	0	0	50.5	39.5	28	7	26	25	1
												1	20.5967	2.975	23	4	1	3	68	34.7143	343	52.3	159.35	15.7	25.65	16.65	9.25	35.5	1.665	256.5	26.7049	19.1774	1	-0.5	-0.5	-0.5	-0.7	-0.5	-0.5	51.75	32.75	32.75	9.65	27.75	25.75	2
												1	22.3926	3.5	20	3	1	2	55.7	40	118	48.85	147.7	6.85	26	15.25	13.35	35.6	1.525	260	29.3223	17.9994	0	0	0	0	0	0	0	51.5	25	34.6	9	30.2	10.5	2
												1	19.6164	3.4	25	3	1	3	50.5	39.4286	119	47.25	155.2	3.25	25.5	15.25	12	33.3	1.525	255	27.6534	17.6181	1	0	0	0	0	0	0	52	33	36.5	12	33	30	2
													22.7393	2.65	26	1	1	3	58	40.4286		53.3	153.1	4.7	27.65	17	11	34.05	1.7	276.5	33.1358	21.2339	0	0	0	0	0	0	0	47	30	30	8	32	28	1
												2	19.583	2.8	25	2	1	1	53	34.5714	160	44.15	150.15	8.85	24.25	11	9.5	31.8	1.1	242.5	27.9326	12.3877	0	0.5	0	0.5	0	0	0.5	47.25	31.5	30.25	11	33.5	27.25	3
												2	20.3478		34	2	1	1	57	41.2857	119	44.6	148.05	12.4	26.3	19	13.75	32.05	1.9	263	26.4197	22.1512	0	0	-0.5	0.5	0.5	0.5	0	50	33.25	32.75	10.75	31.75	29	1
													18.1434	2.4025	21	3	1	1	48	39		42.75	153.5	5.25	24.1	15.6	10.2	31	1.56	241	22.8552	16.8876	0	0	0	0	0	0	0	45	29	29.5	9	28	27	1
												2	18.8285	3	29	1	1	3	48	42	118	40.3	146.3	7.7	25.85	8.75	8	29.8	0.875	258.5	35.9941	10.7084	0	0	0	0	0	0	0	51	37	33	12	32	27	1
												2	21.3118		25	1	1	3	59	38.8571	145	50.15	153.4	8.85	25	17.5	14	35.05	1.75	250	23.7902	19.4709	0													3
												1	17.0517	3.2	24	3	1	1	50	40	146	39.5	152.2	10.5	20.8	9	10	29.7	0.9	208	19.2217	8.72415	0	0	0	0	0	0	0	50	33	33	11	34	30	1
												1	28.3718	3.3	25	1	1	2	75	38.5714	111	69.8	156.85	5.2	33.5	37	36.25	40.05	3.7	335	31.6228	51.2283	0	0	0	0	0	0	0	48	33	37	11	30	33	4
													23.3354	3.4	27	1	1	1	60	41		52.75	150.35	7.25	28.95	19.5	18	34.5	1.95	289.5	34.9866	25.2413	0	-0.3	0.1	-0.2	0	-0.5	0.2	52.15	35.45	35.1	14	33.25	31.1	3
												2	17.8849	3.8	25	1	3	2	54.5	40.2857	111	40	149.55	14.5	24.25	19.5	19.5	30.6	1.95	242.5	19.6615	20.6588	2	0.2	0	0	0	-0.2	0.3	50.9	35	35	12	34.1	33.35	4
													19.9824	2.8	21	5	1	2	62	41.2857		51.7	160.85	10.3	25.05	16	13.5	35.1	1.6	250.5	25.43	18.0304	0	-0.5	0	-0.5	0	0	-0.5	48.25	30	30.25	10	30	29.25	1
												1	18.3829	2.915	21	5	1	2	48	36.4286	181	39.4	146.4	8.6	22.6	17.25	15	29.15	1.725	226	17.009	17.1566	0	0	0	-0.1	0	0.1	0.1	49	32	34.05	13	35.05	34.15	1
												2	18.8368	3.4	25	0	1	3	58	40.4286	567	45.9	156.1	12.1	23.6	15	12.25	33.6	1.5	236	21.9102	15.9337	0	0	0	0	0	0	0	51	33	32.5	13	32.1	32.4	1
												1	17.0606	3.1
												1	19.1881	3.1	30	3	1	2	54.5	36	211	45.3	153.65	9.2	25.7	24.7	20.6	32.05	2.47	257	19.1365	26.9503	0	0	0	0	0	0	0	50	32.5	33	11	32	28.5	1
												2		3
												1	19.8295		21	4	1	2	51	40.7143	145	43.2	147.6	7.8	23.55	23.25	20.25	29.4	2.325	235.5	14.5228	23.1335	0													1
												1	18.3407	3.2	25	4	1	1	45	38.4286	210	37.4	142.8	7.6	24	20.5	12.75	28.15	2.05	240	18.0588	21.301	0	0	0	0	0	0	0	50	36	33	12	34	32	1
												1	20.7233	3.2	34	1	1	2	59	39.2857	145	50.4	155.95	8.6	26.6	22.75	22.5	33.45	2.275	266	23.6398	26.1946	0	0	0.1	0	0	0.1	0	48	33.05	34.5	10.5	33.45	28.5	5
													18.4794	4.1	28	4	1	2	58	38		43.4	153.25	14.6	24	20	13.25	31	2	240	18.4999	20.86	0	0	0	0	0	0	0	50	35	33.5	11.5	36	35	1
													22.2518	3.6325	24	1	1	1	64	40.1429		53.15	154.55	10.85	26.9	28.25	24	34.7	2.825	269	19.3808	31.7315	0	-0.5	-0.5	-0.3	-0.8	-0.5	-0.5	53.25	37.25	33.35	11.9	32.25	33.75	2
												1	19.6718	2.8	23	0	1	1	52	38.2857	111	48.15	156.45	3.85	25.45	21.75	19.5	34.05	2.175	254.5	21.1053	23.9633	1	0	0	0	0	0	0	45.5	38	34.5	11	34.5	33	3
												1	20.3215	3.4	29	2	1	1	59	39.8571	595	46.55	151.35	12.45	26.75	16.5	15.5	30.75	1.65	267.5	30.5399	19.9316	0	0	0	0	0	0	0	51	33.4	33	13	32.8	32.9	2
												2	18.9177		25	1	1	1	51	35.7143	112	42.65	150.15	8.35	24.25	16	15.5	30.6	1.6	242.5	22.9299	17.3904	0													1
													19.4338	2.86	19	1	2	1	46	35.7143		47.75	156.75	-1.75	24.6	20.5	19.5	31.7	2.05	246	19.7655	21.916	0	0	0	0	0	0	0	48	40	33	8	29	28	1
												2	22.5992	3.2005	31	1	3	3		40.8571	133	50.95	150.15		29.15	30	28	31.45	3	291.5	24.4931	36.66	2	-0.1	0	-0.1	0	-0.2	0	48.05	32	34.05	12	27.1	29	2
												2	17.0244	2.8	30	1	3	1	58	39.2857	133	41.75	156.6	16.25	21	9.25	12	31.5	0.925	210	19.5706	9.04083	1	-0.2	0	-0.3	-0.2	0	0	49.1	31	32.15	10.1	30	29	4
												2	21.8375		24	1	1	3	56	37.8571	211	52.6	155.2	3.4	27.25	21.25	18.5	36.5	2.125	272.5	27.2129	25.4084	1													2
												2	19.9335	3.1	24	3	1	2	52	40.4286	132	45.3	150.75	6.7	24.1	14.25	19	31.5	1.425	241	24.1656	15.5772	0	0	0	0	0	0	0	45	33	33	10.5	32	28	2
												2	19.1813	3.4	27	1	1	3	54	40.7143	176	44.55	152.4	9.45	25.3	20	17.75	30.9	2	253	22.3026	22.16	0	-0.5	0	0	0	-0.5	0	49.25	32	33	12	32.25	29	2
													21.0911	3.3075	25	1	5	1	59.5			43.25	143.2	16.25	26.25	22.75	20.75	31	2.275	262.5	22.5652	25.7965	0	-0.5	-0.5	-0.5	-0.5	-0.5	-0.5	47.25	32.25	33.75	12.25	31.25	29.25	1
												1	21.8068	2.9	21	3	1	3	61	36.7143	175	50.25	151.8	10.75	25.6	17.25	12	35.6	1.725	256	25.9342	19.7441	1	0	0	0	0	0	0.1	48	33	32	10.5	31.5	27.45	2
												2	18.2229	2.6	29	3	5	3	49	37.7143	133	36.9	142.3	12.1	21.25	16.65	10.75	29.5	1.665	212.5	13.938	15.5144	0	0	0	0	0	0	0	49	33	33	11	33	30	2
												1	19.4287	2.74	22	3	1	3	50	34.4286	133	47.1	155.7	2.9	24.3	16.25	12	35.5	1.625	243	22.8427	17.6709	0	0	0	0	0	0	0	49	31.5	33	11	32	28	1
												2	16.2554	2.4	23	1	1	3	38	42.1429	132	34.65	146	3.35	21	7.5	11	28.35	0.75	210	21.178	7.43344	1	0	-0.5	0	0	-0.5	0	50	30.25	30	11	30.25	29	3
												1	18.0886		21	5	1	2	52	32	163	45.5	158.6	6.5	22.85	11.5	8	32.65	1.15	228.5	22.9697	12.1006	0							48						1
													18.2436	2.915	26	1	1	1	54	38.4286		42.15	152	11.85	22.5	13.5	13.75	30.8	1.35	225	20.0497	13.7568	2	0	0	-0.5	0	0	0	48	31	33.75	10	33	28	3
												2	17.8851		29	1	3	1	55	38.1429	132	45.7	159.85	9.3	25.35	17	20.5	29.6	1.7	253.5	25.3854	19.2788	2							48						2
												1	18.1468	3.1	27	1	1	3	46	39.5714	434	40.45	149.3	5.55	23.75	9	12	29.75	0.9	237.5	28.3578	10.0517	0	0	0	0	0	0	0	51	35	32	11	31.5	30.5	1
												1	22.9378	3.275	29	3	1	2	54		258	47.3	143.6	6.7	26.25	20.1	22.75	34.9	2.01	262.5	25.1519	23.2098	1	0	0	0.2	0	0.5	0	50	33	35.9	13	33.75	31	4
												1	24.8396	3.3	26	3	1	1	71	38.8571	132	57.05	151.55	13.95	30.1	23.5	25.5	34.8	2.35	301	34.6022	31.0323	0	0	0	0	0	-0.5	0	51.2	31.5	35.5	14	36.25	31.5	4
												2	17.3009	3.55
												2	19.9991		25	1	1	3	53	32.1429	132	44.4	149	8.6	24	14	11	33	1.4	240	24.0985	15.2614	0													1
												1	15.5292	3.1	21	1	1	1	48	41	195	37.55	155.5	10.45	21	10	11	29.95	1	210	18.8965	9.715	1	-0.2	0	-0.2	-0.1	-0.3	0	50.1	34	31.1	12.05	23.15	25	5
												1	18.6501	3	29	2	1	1	58	40.7143	164	46	157.05	12	23	11	11.5	32.8	1.1	230	23.9177	11.7002	0	0	0	0	0	0	0	51	34	33	10.5	34	33	2
													21.3538	2.6	27	1	1	2	63	36.1429	224	52.2	156.35	10.8	26.55	16	12	36.65	1.6	265.5	30.3924	19.2304	0	-0.1	-0.1	0.1	-0.1	0	0	48.05	32.55	30.45	9.05	29.5	26.5	5
												2	20.4299	2.91	26	1	1	3	62	39.1429	163	49.4	155.5	12.6	25.8	16.5	12.5	36.5	1.65	258	27.349	19.1478	0	-0.5	-0.5	0.5	0	0	0	49.75	31.25	31.25	10	30.5	30	4
												2	24.456	3.25
												2	20.6965	3.3
												2	18.666	2.81	19	5	1	3	45	38.8571	163	37.4	141.55	7.6	23	9.5	8	30.95	0.95	230	25.4013	10.2165	0	0	0	-0.5	0	0	-0.5	46	31	32.25	11	31	28.25	1
												1	22.403	3.7	24	0	1	3	69	38.8571	131	55.75	157.75	13.25	28.65	22.75	19.75	35.7	2.275	286.5	30.3256	28.5265	0	0	0	0	0	0	0	52	39.2	34.4	10	33.2	32.3	5
												2	17.8371	3.4025	29	3	3	1	55	41.5714	132	42.55	154.45	12.45	23.15	16.25	16	32	1.625	231.5	19.4325	16.7365	2	0	0	0	0	0	0	48	36	33	12	27	28	4
												2	18.7197	3.2
												1	18.2459	3.15		1	1	1	51	42.4286	131	41.3	150.45	9.7	22.75	10	10.5	30.4	1	227.5	24.1172	10.59	0	0	0	1	0	0	0	49	32	31.5	11	31	29	2
												2	20.933	3.7
												1	20.2239	2.8	20	1	1	3	51	36	131	48.4	154.7	2.6	24.95	16.5	17.5	33.75	1.65	249.5	24.6157	18.4466	1	-0.1	0	0	0	0	0	50.05	33	32.5	11	30.5	27	5
												2	18.5694	2.43	19	1	1	1	44	37.8571	131	40.4	147.5	3.6	22.45	12.25	13.25	31.6	1.225	224.5	21.055	12.5726	1	-0.1	0	0	0	0	-0.1	47.05	31	30.5	9	31	30.05	3
												2	19.1183	2.5	25	2	1	2	57	41.7143	132	44.2	152.05	12.8	24.5	19.5	15.5	32.05	1.95	245	20.3881	20.9025	2	0	0	0	0	0	0	47	33	31	9	31	32	1
												2	19.0347	2	33	3	1	3		36.5714	372	39.8	144.6		23.45	12.5	15.5	30.8	1.25	234.5	23.8524	13.4297	0	0	0	0	0	0	0	45	36	33	8	27	24	3
												2	20.3894		33	3	1	2	50	38.7143	121	50.9	158	-0.9	26.5	13.5	17	31.8	1.35	265	32.9548	16.4568	0	0	0	0	0	0	0	51.5	34	33.5	10.5	32.5	30.5	5
												1	18.7063	3.8	30	3	5	2	60	39.1429	538	45	155.1	15	23.1	12	14	31.8	1.2	231	23.2553	12.7296	1	0	0	0	0	0	0	50	32	38	12	39	38	5
												1	19.6825	2
												1	16.8212	2.8
												2	24.5779	3.1	27	3	2	3	67	40.8571	475	50.4	143.2	16.6	28.8	23	24	36	2.3	288	30.5709	28.9673	2	0	0	0	0	0	0	45	33	33	14	33	24	3
